# Supplementary material for: A Coarse-Grained Elastic Network Atom Contact Model and Its Use in the Simulation of Protein Dynamics and the Prediction of the Effect of Mutations
Source: PLoS Comput Biol. 2014 Apr 24;10(4):e1003569. doi: 10.1371/journal.pcbi.1003569 (PMC3998880; doi:10.1371/journal.pcbi.1003569)
Supplement: Table S1 — Raw data for the calculation b-factor correlations. (BZ2) [file pcbi.1003569.s001.bz2 › pcbi.1003569.s001]

## Sheet: Sheet1
Protein	GNM¹	ENCoM_NS	ENCoM	ANM	STeM
1AAC	0.71	0.756633	0.744815	0.639122	0.737701
1ADS	0.74	0.750611	0.747683	0.779029	0.71423
1AHC	0.68	0.554268	0.56401	0.674464	0.611738
1AKY	0.72	0.508092	0.486527	0.642651	0.602287
1AMM	0.72	0.585953	0.564974	0.404069	0.530362
1AMP	0.59	0.575779	0.542962	0.696509	0.673863
1ARB	0.76	0.729456	0.695126	0.82289	0.825324
1ARS	0.43	0.369634	0.386868	0.127962	0.364588
1ARU	0.78	0.660858	0.625747	0.800547	0.79213
1BKF	0.43	0.396278	0.344457	0.578964	0.493996
1BPI	0.56	0.419849	0.380648	0.344789	0.558804
1CDG	0.62	0.674089	0.657493	0.713073	0.706812
1CEM	0.63	0.598567	0.583104	0.559381	0.673489
1CNR	0.64	0.36258	0.322663	0.433342	0.41903
1CNV	0.62	0.61669	0.57656	0.680556	0.677529
1CPN	0.54	0.45552	0.415871	0.555233	0.553545
1CSH	0.41	0.521255	0.510807	0.494338	0.575518
1CTJ	0.39	0.551018	0.549507	0.609272	0.625614
1CUS	0.66	0.746794	0.731002	0.766465	0.799166
1DAD	0.5	0.409883	0.394708	0.362066	0.415506
1DDT	-0.01	0.376761	0.355457	0.25756	0.49178
1EDE	0.63	0.653746	0.627396	0.712879	0.743872
1EZM	0.6	0.486229	0.444151	0.595115	0.584165
1FNC	0.59	0.552184	0.543619	0.283694	0.610939
1FRD	0.83	0.707304	0.649262	0.581021	0.757883
1FUS	0.63	0.549676	0.522692	0.481615	0.542881
1FXD	0.56	0.492953	0.46749	0.598542	0.691011
1GIA	0.67	0.616819	0.591173	0.651345	0.685599
1GKY	0.55	0.478768	0.461698	0.343796	0.4159
1GOF	0.76	0.693573	0.676883	0.761923	0.773645
1GPR	0.62	0.559381	0.54155	0.608635	0.653387
1HFC	0.38	0.668742	0.658264	0.597671	0.73034
1IAB	0.42	0.466204	0.43469	0.418536	0.523228
1IAG	0.52	0.402881	0.402003	0.410595	0.4344
1IFC	0.67	0.588272	0.566151	0.348689	0.539516
1IGD	0.44	0.273301	0.269512	0.217116	0.266047
1IRO	0.51	0.743207	0.733093	0.796753	0.846083
1JBC	0.7	0.774055	0.762114	0.652833	0.732562
1KNB	0.66	0.547281	0.546996	0.599132	0.538928
1LAM	0.63	0.644048	0.625261	0.612165	0.710203
1LCT	0.57	0.614866	0.610359	0.542029	0.611526
1LIS	0.43	0.285745	0.276536	0.154839	0.295918
1LIT	0.62	0.673667	0.650258	0.783477	0.747061
1LST	0.72	0.639198	0.59874	0.535224	0.728301
1MJC	0.67	0.593442	0.589405	0.688778	0.616427
1MLA	0.57	0.466337	0.439521	0.577692	0.540421
1MRJ	0.49	0.563836	0.56764	0.391509	0.492332
1NAR	0.76	0.632795	0.608795	0.666654	0.733202
1NFP	0.48	0.39444	0.388294	0.250406	0.405257
1NIF	0.58	0.55251	0.539838	0.437878	0.61122
1NPK	0.55	0.490707	0.473392	0.566834	0.598335
1OMP	0.63	0.622404	0.612202	0.689226	0.649879
1ONC	0.7	0.625613	0.632047	0.403806	0.571997
1OSA	0.42	0.645074	0.645371	0.35565	0.546504
1OYC	0.73	0.725801	0.704917	0.772946	0.775654
1PBE	0.61	0.620763	0.601164	0.604867	0.628952
1PDA	0.76	0.635831	0.592211	0.514738	0.612595
1PHB	0.52	0.514825	0.489886	0.635079	0.586606
1PHP	0.63	0.598269	0.581468	0.575742	0.646992
1PII	0.44	0.381068	0.372367	0.27465	0.287138
1PLC	0.47	0.298631	0.287226	0.430416	0.423911
1POA	0.66	0.488636	0.475393	0.4629	0.42898
1POC	0.52	0.472007	0.453333	0.453845	0.387828
1PPN	0.64	0.656055	0.64263	0.650219	0.675709
1PTF	0.6	0.466563	0.462099	0.399195	0.534936
1PTX	0.51	0.489547	0.451002	0.604276	0.616701
1RA9	0.61	0.47952	0.467307	0.465244	0.526682
1RCF	0.63	0.564126	0.526755	0.642714	0.593711
1REC	0.5	0.53052	0.523989	0.418232	0.485797
1RIE	0.25	0.577888	0.543925	0.755178	0.68062
1RIS	0.24	0.388545	0.388776	0.282039	0.47793
1RRO	0.31	0.278347	0.27904	0.088277	0.326615
1SBP	0.72	0.642354	0.615404	0.642137	0.66677
1SMD	0.62	0.576858	0.552641	0.60612	0.672719
1SNC	0.71	0.651435	0.614059	0.740393	0.727543
1THG	0.53	0.479716	0.460775	0.486852	0.476139
1TML	0.64	0.595994	0.581412	0.56809	0.572799
1UBI	0.69	0.599106	0.594013	0.619833	0.623484
1WHI	0.33	0.263622	0.238485	0.237083	0.37126
1XIC	0.4	0.405907	0.389223	0.314298	0.462425
2AYH	0.73	0.780416	0.754998	0.73142	0.815692
2CBA	0.75	0.734992	0.70563	0.723751	0.805368
2CMD	0.6	0.541884	0.52747	0.537203	0.610567
2CPL	0.6	0.565486	0.537636	0.632053	0.713068
2CTC	0.67	0.645369	0.620069	0.698912	0.749515
2CY3	0.5	0.577587	0.57278	0.591183	0.661401
2END	0.71	0.650623	0.640503	0.596333	0.684116
2ERL	0.73	0.561297	0.510146	0.750542	0.844461
2HFT	0.79	0.68846	0.665845	0.688039	0.73591
2IHL	0.69	0.678032	0.689521	0.647104	0.708288
2MCM	0.83	0.803493	0.796767	0.673633	0.78856
2MHR	0.52	0.581925	0.575129	0.603259	0.634117
2MNR	0.5	0.477853	0.472157	0.512342	0.468833
2PHY	0.55	0.604479	0.582681	0.602519	0.683055
2RAN	0.4	0.474095	0.458541	0.379873	0.313822
2RHE	0.38	0.276119	0.264372	0.299646	0.331698
2RN2	0.71	0.733745	0.699442	0.620867	0.747814
2SIL	0.5	0.48322	0.466027	0.454505	0.512675
2TGI	0.71	0.69922	0.690768	0.736026	0.739128
3b5c	NA	0.398618	0.384376	0.405975	0.463438
3CHY	0.75	0.650133	0.60001	0.560109	0.68853
3COX	0.71	0.705579	0.694331	0.669398	0.725257
3EBX	0.58	0.44956	0.457038	0.209778	0.387063
3GRS	0.57	0.552012	0.535659	0.415097	0.59095
3LZM	0.52	0.571896	0.540488	0.633339	0.656726
3PTE	0.83	0.78063	0.769604	0.728096	0.768839
4FGF	0.27	0.36901	0.336943	0.318111	0.416632
4GCR	0.81	0.726653	0.661003	0.595362	0.725762
4MT2	0.37	0.367407	0.345805	0.454312	0.488204
4ptp	NA	0.550135	0.524233	0.712539	0.475027
5P21	0.51	0.484523	0.464664	0.387673	0.452098
7RSA	0.63	0.59882	0.592008	0.530179	0.593823
8ABP	0.82	0.59149	0.556966	0.601615	0.618214
¹ Reported by Lin et al (2010)
