# Supplementary material for: A Coarse-Grained Elastic Network Atom Contact Model and Its Use in the Simulation of Protein Dynamics and the Prediction of the Effect of Mutations
Source: PLoS Comput Biol. 2014 Apr 24;10(4):e1003569. doi: 10.1371/journal.pcbi.1003569 (PMC3998880; doi:10.1371/journal.pcbi.1003569)
Supplement: Table S2 — Raw overlap calculations for the different methods. (BZ2) [file pcbi.1003569.s002.bz2 › pcbi.1003569.s002]

## Sheet: Sheet1
Init_pdb	Targ_pdb	Mouvement	Type	Form	ANM	ENCoM	ENCoM_NS	STeM
1gqz_A	2gke_A	Domain	Coupled	apo	0.58136	0.763728	0.778282	0.457176
1l5t_A	1lct_A	Domain	Coupled	apo	0.668598	0.707541	0.678954	0.602671
1yz5_AB	1ywt_AB	Domain	Coupled	apo	0.533607	0.621098	0.61721	0.437934
1t8p_AB	2h4z_AB	Domain	Coupled	apo	0.499938	0.426319	0.430093	0.505421
2pry_AA	2prz_CD	Domain	Coupled	apo	0.643132	0.670518	0.687412	0.747254
1z15_A	1z17_A	Domain	Coupled	apo	0.926874	0.686326	0.766016	0.671083
1sbq_B	1u3g_A	Domain	Coupled	apo	0.390102	0.503773	0.478667	0.458165
3d8r_A	3d8n_A	Domain	Coupled	apo	0.74448	0.910472	0.894844	0.767342
1yj4_AB	1yyr_AB	Domain	Coupled	apo	0.434213	0.471724	0.515718	0.490312
1zkb_A	1jvy_A	Domain	Coupled	apo	0.66921	0.935968	0.942048	0.731631
2e2n_AB	2e2o_AA	Domain	Coupled	apo	0.723163	0.75906	0.790613	0.528727
2ous_B	2ouu_A	Domain	Coupled	apo	0.392506	0.3149	0.273972	0.373262
2znd_AA	2zn9_AB	Domain	Coupled	apo	0.669349	0.632248	0.572464	0.406698
2c00_A	2vqd_A	Domain	Coupled	apo	0.874396	0.863062	0.871118	0.636294
1zty_A	1zu0_A	Domain	Coupled	apo	0.906263	0.920264	0.913683	0.686487
1oen_A	2olr_A	Domain	Coupled	apo	0.586471	0.777719	0.792439	0.487688
2car_AB	2j4e_AB	Domain	Coupled	apo	0.648645	0.672576	0.661882	0.582622
2gca_A	1jbw_A	Domain	Coupled	apo	0.574549	0.813972	0.766304	0.549611
2cbi_A	2j62_A	Domain	Coupled	apo	0.417281	0.40574	0.458895	0.33152
1q18_AB	1sz2_AB	Domain	Coupled	apo	0.688008	0.692175	0.680327	0.528894
2gg4_A	2pqc_A	Domain	Coupled	apo	0.827547	0.9	0.849762	0.656274
5csc_AB	6cts_AA	Domain	Coupled	apo	0.867097	0.916682	0.924488	0.335772
2f7m_FF	2f8z_FF	Domain	Coupled	apo	0.567068	0.852125	0.849413	0.680589
1y2q_AA	2hl0_AA	Domain	Coupled	apo	0.786138	0.796347	0.81774	0.749856
1vh3_C	1vh3_B	Domain	Coupled	apo	0.672292	0.668942	0.647526	0.401397
1nxu_AB	1s20_AB	Domain	Coupled	apo	0.357574	0.339046	0.342623	0.404697
1a48_A	2cnq_A	Domain	Coupled	apo	0.423191	0.661106	0.64331	0.31565
1jej_A	1qkj_A	Domain	Coupled	apo	0.725169	0.80001	0.599186	0.46704
1pn2_AB	1pn4_AB	Domain	Coupled	apo	0.519505	0.624403	0.624277	0.48103
1oid_B	1ho5_A	Domain	Coupled	apo	0.440273	0.629301	0.632172	0.370337
4ake_A	2eck_A	Domain	Coupled	apo	0.743794	0.834841	0.815337	0.489157
1d2r_AD	1m83_AA	Domain	Coupled	apo	0.832534	0.869702	0.862723	0.566304
1qzt_AB	2af3_CD	Domain	Coupled	apo	0.650693	0.629326	0.653441	0.565841
2cgk_B	2uyt_A	Domain	Coupled	apo	0.680674	0.856177	0.871054	0.426115
1ex6_B	1gky_A	Domain	Coupled	apo	0.818277	0.900435	0.88375	0.503035
1fwl_AB	1h72_CC	Domain	Coupled	apo	0.629021	0.660191	0.651616	0.628874
2ex0_B	2ihz_A	Domain	Coupled	apo	0.742808	0.786511	0.786293	0.527784
2q5r_AB	2jg1_BC	Domain	Coupled	apo	0.545628	0.617777	0.674043	0.654143
2brw_A	1ojp_A	Domain	Coupled	apo	0.882358	0.922488	0.916048	0.472699
1yhk_AA	1yhm_AB	Domain	Coupled	apo	0.706352	0.763692	0.727581	0.45199
3c6q_B	3c6q_D	Domain	Coupled	apo	0.893119	0.918146	0.931772	0.624486
1lfh_A	1lfi_A	Domain	Coupled	apo	0.527934	0.491347	0.528978	0.330912
1eym_A	1j4r_A	Domain	Coupled	apo	0.516736	0.479558	0.517309	0.300738
2q50_CD	2gcg_CD	Domain	Coupled	apo	0.694273	0.704986	0.709375	0.610455
2ghb_A	2gha_A	Domain	Coupled	apo	0.763665	0.932101	0.939021	0.734881
1sjs_AA	1pb1_AA	Domain	Coupled	apo	0.726659	0.68516	0.628067	0.403474
1x0a_AA	1vbi_AA	Domain	Coupled	apo	0.207994	0.341223	0.331622	0.201617
1xgd_A	1ef3_B	Domain	Coupled	apo	0.395115	0.673541	0.647997	0.281048
1lio_A	1lii_A	Domain	Coupled	apo	0.788276	0.770976	0.758262	0.517723
2p0m_A	2p0m_B	Domain	Coupled	apo	0.291036	0.333654	0.270056	0.25799
1xk7_BC	1xvt_AA	Domain	Coupled	apo	0.710413	0.178252	0.622929	0.25267
2qrj_A	2qrl_A	Domain	Coupled	apo	0.619255	0.778732	0.821458	0.616462
2bjb_A	2o0d_A	Domain	Coupled	apo	0.706996	0.833123	0.821939	0.604786
2nrb_AB	1o9l_AB	Domain	Coupled	apo	0.340752	0.406	0.367048	0.286445
1meo_A	1rby_A	Domain	Coupled	apo	0.8144	0.847013	0.853816	0.461388
3cze_A	3czk_A	Domain	Coupled	apo	0.769736	0.717818	0.739802	0.465701
1n0v_C	1n0u_A	Domain	Coupled	apo	0.689091	0.868039	0.871813	0.513672
2h98_AB	3glb_CD	Domain	Coupled	apo	0.817604	0.748195	0.718495	0.7656
1qkj_A	1jej_A	Domain	Coupled	holo	0.57318	0.711752	0.701991	0.366825
2hl0_AA	1y2q_AA	Domain	Coupled	holo	0.768073	0.797498	0.823211	0.737014
2j62_A	2cbi_A	Domain	Coupled	holo	0.420798	0.389264	0.364307	0.314433
2ouu_A	2ous_B	Domain	Coupled	holo	0.309358	0.371593	0.295821	0.290876
2gha_A	2ghb_A	Domain	Coupled	holo	0.803688	0.689601	0.788779	0.707334
2zn9_AB	2znd_AA	Domain	Coupled	holo	0.623748	0.492842	0.476026	0.468941
1vbi_AA	1x0a_AA	Domain	Coupled	holo	0.488747	0.62722	0.596211	0.273921
1xvt_AA	1xk7_BC	Domain	Coupled	holo	0.758236	0.639902	0.620718	0.585615
2o0d_A	2bjb_A	Domain	Coupled	holo	0.694084	0.60706	0.614109	0.582731
1ywt_AB	1yz5_AB	Domain	Coupled	holo	0.550663	0.569645	0.553614	0.468273
1o9l_AB	2nrb_AB	Domain	Coupled	holo	0.298428	0.324467	0.323226	0.343138
2gcg_CD	2q50_CD	Domain	Coupled	holo	0.677112	0.687995	0.685159	0.628397
3c6q_D	3c6q_B	Domain	Coupled	holo	0.559921	0.463537	0.517225	0.553998
1zu0_A	1zty_A	Domain	Coupled	holo	0.631937	0.850952	0.827975	0.632556
3glb_CD	2h98_AB	Domain	Coupled	holo	0.839604	0.866114	0.866914	0.757183
1s20_AB	1nxu_AB	Domain	Coupled	holo	0.418788	0.552633	0.5363	0.33436
1jvy_A	1zkb_A	Domain	Coupled	holo	0.836572	0.901462	0.852445	0.710377
1ef3_B	1xgd_A	Domain	Coupled	holo	0.376399	0.454437	0.448181	0.272823
2h4z_AB	1t8p_AB	Domain	Coupled	holo	0.501227	0.416521	0.40957	0.475865
2f8z_FF	2f7m_FF	Domain	Coupled	holo	0.598498	0.601855	0.56041	0.595734
1z17_A	1z15_A	Domain	Coupled	holo	0.63659	0.694111	0.700004	0.595439
1yhm_AB	1yhk_AA	Domain	Coupled	holo	0.714304	0.643008	0.518437	0.42326
2gke_A	1gqz_A	Domain	Coupled	holo	0.605286	0.683112	0.708225	0.447594
6cts_AA	5csc_AB	Domain	Coupled	holo	0.354668	0.581998	0.634009	0.246963
2eck_A	4ake_A	Domain	Coupled	holo	0.548923	0.637202	0.639969	0.454676
2prz_CD	2pry_AA	Domain	Coupled	holo	0.689864	0.644086	0.661548	0.742995
1u3g_A	1sbq_B	Domain	Coupled	holo	0.391803	0.548586	0.575073	0.421272
1ho5_A	1oid_B	Domain	Coupled	holo	0.348517	0.596564	0.627944	0.41989
1jbw_A	2gca_A	Domain	Coupled	holo	0.486793	0.57862	0.590293	0.462548
1rby_A	1meo_A	Domain	Coupled	holo	0.803968	0.80243	0.818597	0.501736
2uyt_A	2cgk_B	Domain	Coupled	holo	0.660086	0.818718	0.743567	0.392537
3czk_A	3cze_A	Domain	Coupled	holo	0.587173	0.64262	0.605382	0.429905
1pn4_AB	1pn2_AB	Domain	Coupled	holo	0.453539	0.453493	0.452299	0.474676
2j4e_AB	2car_AB	Domain	Coupled	holo	0.61275	0.656816	0.653977	0.586238
2uvi_A	2uvg_A	Domain	Coupled	holo	0.744847	0.569334	0.609868	0.653192
1pb1_AA	1sjs_AA	Domain	Coupled	holo	0.673211	0.82015	0.826041	0.369477
1yyr_AB	1yj4_AB	Domain	Coupled	holo	0.431255	0.342143	0.390639	0.477172
2p0m_B	2p0m_A	Domain	Coupled	holo	0.393439	0.438591	0.422372	0.405373
1vh3_B	1vh3_C	Domain	Coupled	holo	0.472704	0.566997	0.561789	0.314286
2jg1_BC	2q5r_AB	Domain	Coupled	holo	0.484813	0.605011	0.597145	0.6078
1j4r_A	1eym_A	Domain	Coupled	holo	0.377874	0.425038	0.446894	0.343397
2qrl_A	2qrj_A	Domain	Coupled	holo	0.856758	0.602207	0.662301	0.668414
3d8n_A	3d8r_A	Domain	Coupled	holo	0.753996	0.668744	0.71155	0.759866
1sz2_AB	1q18_AB	Domain	Coupled	holo	0.65582	0.511272	0.528387	0.545957
2olr_A	1oen_A	Domain	Coupled	holo	0.547031	0.602821	0.593099	0.557027
1gky_A	1ex6_B	Domain	Coupled	holo	0.436255	0.643836	0.712778	0.356022
1n0u_A	1n0v_C	Domain	Coupled	holo	0.634334	0.647022	0.580532	0.550583
2vqd_A	2c00_A	Domain	Coupled	holo	0.560905	0.844422	0.844301	0.399165
2af3_CD	1qzt_AB	Domain	Coupled	holo	0.652952	0.663593	0.66428	0.562937
2ihz_A	2ex0_B	Domain	Coupled	holo	0.515455	0.79204	0.791748	0.483016
1lfi_A	1lfh_A	Domain	Coupled	holo	0.625662	0.585616	0.588695	0.442446
2e2o_AA	2e2n_AB	Domain	Coupled	holo	0.682308	0.763121	0.769024	0.539501
2cnq_A	1a48_A	Domain	Coupled	holo	0.364697	0.57113	0.571857	0.29105
1ojp_A	2brw_A	Domain	Coupled	holo	0.551513	0.698367	0.606581	0.57643
1h72_CC	1fwl_AB	Domain	Coupled	holo	0.639682	0.658795	0.654184	0.636327
1m83_AA	1d2r_AD	Domain	Coupled	holo	0.857942	0.895584	0.893952	0.782709
1lct_A	1l5t_A	Domain	Coupled	holo	0.412677	0.784562	0.800377	0.546537
2pqc_A	2gg4_A	Domain	Coupled	holo	0.663515	0.699382	0.678847	0.438138
1lii_A	1lio_A	Domain	Coupled	holo	0.748652	0.675753	0.654899	0.429482
2hni_AB	2dth_AB	Domain	Ind	apo	0.534293	0.480868	0.479418	0.437579
2dpy_A	2dpy_B	Domain	Ind	apo	0.350557	0.517984	0.502781	0.292961
2o1c_D	2o1c_A	Domain	Ind	apo	0.664442	0.831662	0.786893	0.420731
3csg_A	3csb_A	Domain	Ind	apo	0.299063	0.270013	0.26549	0.229354
1eut_A	1w8n_A	Domain	Ind	apo	0.699271	0.486316	0.520747	0.39624
2gt1_A	2h1f_B	Domain	Ind	apo	0.766291	0.709796	0.765169	0.75952
2pkf_BB	2pkn_AA	Domain	Ind	apo	0.527014	0.593881	0.643964	0.489939
1e0d_A	1eeh_A	Domain	Ind	apo	0.528371	0.492683	0.521572	0.415315
2zc2_A	2zc2_B	Domain	Ind	apo	0.591536	0.612486	0.634707	0.583606
2gk7_A	2gk6_A	Domain	Ind	apo	0.545034	0.535864	0.506401	0.578702
2j4r_B	1t6c_A	Domain	Ind	apo	0.741667	0.778098	0.778317	0.663532
1h4v_BB	1ady_AB	Domain	Ind	apo	0.507726	0.387156	0.460511	0.458318
2ps3_A	2ps0_A	Domain	Ind	apo	0.526773	0.455182	0.511279	0.497982
1fzr_CD	1m0d_AB	Domain	Ind	apo	0.748236	0.533847	0.539677	0.541612
1w2f_A	1w2d_B	Domain	Ind	apo	0.517898	0.503573	0.491658	0.396693
1g40_A	1rid_B	Domain	Ind	apo	0.520924	0.717781	0.713628	0.458103
1g6y_AB	1jzr_CD	Domain	Ind	apo	0.717548	0.557637	0.529413	0.483312
2rjc_B	2rhu_A	Domain	Ind	apo	0.567524	0.661183	0.698163	0.667956
1jyu_A	1jyr_A	Domain	Ind	apo	0.408788	0.636483	0.636504	0.291
1uk2_AB	2z3c_AA	Domain	Ind	apo	0.404903	0.424863	0.421904	0.365762
1uln_A	1uha_A	Domain	Ind	apo	0.723825	0.867206	0.881749	0.65446
1bet_AA	1btg_BC	Domain	Ind	apo	0.647174	0.532203	0.651748	0.603688
2vj2_A	2vj2_B	Domain	Ind	apo	0.807113	0.723113	0.666132	0.63677
2hyg_DD	2f5f_AB	Domain	Ind	apo	0.777482	0.744806	0.740932	0.601152
2fh4_B	1p8x_C	Domain	Ind	apo	0.724988	0.572034	0.560151	0.511953
3c3b_A	2zgv_A	Domain	Ind	apo	0.587823	0.599279	0.608945	0.529857
2cfo_B	2cfo_A	Domain	Ind	apo	0.482214	0.455497	0.462665	0.553883
1wxx_CD	2cww_BB	Domain	Ind	apo	0.554407	0.634829	0.66355	0.634386
3deo_A	3dep_A	Domain	Ind	apo	0.226111	0.378612	0.38604	0.434203
1bbw_AA	1bbu_AA	Domain	Ind	apo	0.749774	0.701925	0.718443	0.761363
1tqd_A	1tq6_A	Domain	Ind	apo	0.498378	0.323681	0.412556	0.365266
3m10_A	1bg0_A	Domain	Ind	apo	0.781134	0.798907	0.586706	0.365232
1rif_A	1rif_B	Domain	Ind	apo	0.672197	0.679344	0.676952	0.438862
2gf7_C	2gfa_B	Domain	Ind	apo	0.342604	0.474935	0.451313	0.320486
2qza_A	2qyu_A	Domain	Ind	apo	0.510329	0.510091	0.421541	0.257442
1smt_AB	1r22_AB	Domain	Ind	apo	0.35372	0.536894	0.546619	0.496888
2qmr_D	2z5k_A	Domain	Ind	apo	0.610829	0.728365	0.662778	0.413978
1z9u_AB	1s7n_AB	Domain	Ind	apo	0.663369	0.590814	0.574937	0.54821
2o1p_A	2hhp_A	Domain	Ind	apo	0.672476	0.698314	0.711518	0.41776
2ec5_A	2ebf_X	Domain	Ind	apo	0.708819	0.65821	0.620557	0.477335
3b8s_B	3b9d_A	Domain	Ind	apo	0.849961	0.760008	0.701759	0.819314
1r0s_AB	1r15_AB	Domain	Ind	apo	0.456114	0.488905	0.505071	0.283499
2v8i_A	2v8j_A	Domain	Ind	apo	0.762995	0.886647	0.886239	0.408994
1o17_BC	1zxy_AD	Domain	Ind	apo	0.624739	0.500367	0.5535	0.558993
1qmt_A	1dyt_A	Domain	Ind	apo	0.569848	0.5927	0.549666	0.605469
1e4f_T	1e4g_T	Domain	Ind	apo	0.652803	0.659695	0.597887	0.402516
1j8t_AA	1mmt_AA	Domain	Ind	apo	0.482672	0.5124	0.447613	0.477229
2i78_CD	1u8e_AB	Domain	Ind	apo	0.658911	0.550557	0.534112	0.402983
1rki_A	1rki_B	Domain	Ind	apo	0.512135	0.608178	0.567692	0.541352
2ddb_A	2epf_D	Domain	Ind	apo	0.7112	0.580461	0.558865	0.756017
1vgt_AB	1i52_AA	Domain	Ind	apo	0.496396	0.691319	0.698988	0.579855
2nxc_A	2nxe_A	Domain	Ind	apo	0.464408	0.47652	0.499926	0.344599
1l7d_CD	1l7e_AB	Domain	Ind	apo	0.48976	0.510897	0.527246	0.422158
1r5d_AB	1tq9_AB	Domain	Ind	apo	0.901936	0.71829	0.913863	0.814295
1lr9_A	1lr8_A	Domain	Ind	apo	0.37912	0.530762	0.54224	0.381525
2o5p_B	2iah_A	Domain	Ind	apo	0.691165	0.627945	0.632039	0.51667
1oxs_C	1oxu_C	Domain	Ind	apo	0.746807	0.817343	0.79423	0.601732
3eug_A	1flz_A	Domain	Ind	apo	0.466673	0.656878	0.568109	0.349694
1ynf_CE	1ynh_AD	Domain	Ind	apo	0.587995	0.691805	0.744426	0.681728
1dpg_AB	2dpg_AA	Domain	Ind	apo	0.500046	0.457759	0.471062	0.404386
1gu7_AB	1guf_AB	Domain	Ind	apo	0.730566	0.793109	0.802896	0.877823
1g7r_A	1g7t_A	Domain	Ind	apo	0.609083	0.696662	0.650627	0.654449
2olu_A	2olv_A	Domain	Ind	apo	0.809023	0.822978	0.80069	0.629128
2ns7_AB	2ns8_CD	Domain	Ind	apo	0.53208	0.647648	0.638604	0.568024
1fmv_A	1w9j_A	Domain	Ind	apo	0.413078	0.281095	0.309374	0.25563
1lr8_A	1lr9_A	Domain	Ind	holo	0.430992	0.494421	0.519819	0.423425
2dth_AB	2hni_AB	Domain	Ind	holo	0.523558	0.503562	0.498885	0.419585
1l7e_AB	1l7d_CD	Domain	Ind	holo	0.46383	0.456701	0.474011	0.419976
1r15_AB	1r0s_AB	Domain	Ind	holo	0.497573	0.491624	0.43862	0.283305
1s7n_AB	1z9u_AB	Domain	Ind	holo	0.729939	0.554752	0.542715	0.585291
1tq6_A	1tqd_A	Domain	Ind	holo	0.52789	0.489644	0.412161	0.501707
2iah_A	2o5p_B	Domain	Ind	holo	0.6993	0.628694	0.626599	0.490659
1r22_AB	1smt_AB	Domain	Ind	holo	0.462061	0.449992	0.474676	0.415889
2h1f_B	2gt1_A	Domain	Ind	holo	0.794261	0.715383	0.758539	0.806427
1p8x_C	2fh4_B	Domain	Ind	holo	0.716877	0.697498	0.532735	0.481781
1dyt_A	1qmt_A	Domain	Ind	holo	0.553087	0.676043	0.687354	0.591634
1guf_AB	1gu7_AB	Domain	Ind	holo	0.752124	0.760453	0.787581	0.884536
1zxy_AD	1o17_BC	Domain	Ind	holo	0.63446	0.653416	0.651953	0.564321
1tq9_AB	1r5d_AB	Domain	Ind	holo	0.923181	0.939062	0.943245	0.739104
2zc2_B	2zc2_A	Domain	Ind	holo	0.626274	0.602792	0.645668	0.615073
2cfo_A	2cfo_B	Domain	Ind	holo	0.501269	0.461831	0.459311	0.571112
1bg0_A	3m10_A	Domain	Ind	holo	0.714271	0.707729	0.710045	0.48367
3b9d_A	3b8s_B	Domain	Ind	holo	0.865768	0.772951	0.735931	0.87054
1rid_B	1g40_A	Domain	Ind	holo	0.494825	0.512339	0.595943	0.442545
1w9j_A	1fmv_A	Domain	Ind	holo	0.520846	0.435951	0.464286	0.393649
2z3c_AA	1uk2_AB	Domain	Ind	holo	0.452768	0.394553	0.429463	0.423655
1u8e_AB	2i78_CD	Domain	Ind	holo	0.659396	0.562307	0.544453	0.380421
2gfa_B	2gf7_C	Domain	Ind	holo	0.310256	0.302066	0.358561	0.295188
3dep_A	3deo_A	Domain	Ind	holo	0.241494	0.434461	0.457507	0.418447
1w8n_A	1eut_A	Domain	Ind	holo	0.697411	0.704483	0.552055	0.445468
1bbu_AA	1bbw_AA	Domain	Ind	holo	0.564156	0.554766	0.550961	0.715784
2qyu_A	2qza_A	Domain	Ind	holo	0.683331	0.840916	0.709194	0.259718
1oxu_C	1oxs_C	Domain	Ind	holo	0.71536	0.765641	0.788622	0.59501
2rhu_A	2rjc_B	Domain	Ind	holo	0.558223	0.628199	0.678439	0.659352
1uha_A	1uln_A	Domain	Ind	holo	0.72687	0.875342	0.873681	0.655292
2ns8_CD	2ns7_AB	Domain	Ind	holo	0.455076	0.651028	0.646847	0.507018
2o1c_A	2o1c_D	Domain	Ind	holo	0.52279	0.582131	0.47021	0.375628
1rki_B	1rki_A	Domain	Ind	holo	0.374832	0.561927	0.589398	0.621172
2epf_D	2ddb_A	Domain	Ind	holo	0.6652	0.572015	0.631856	0.693116
2zgv_A	3c3b_A	Domain	Ind	holo	0.550841	0.686686	0.627416	0.612818
1e4g_T	1e4f_T	Domain	Ind	holo	0.576693	0.52342	0.578665	0.409
3csb_A	3csg_A	Domain	Ind	holo	0.246147	0.189476	0.189111	0.249413
1eeh_A	1e0d_A	Domain	Ind	holo	0.473647	0.369162	0.374678	0.37086
2hhp_A	2o1p_A	Domain	Ind	holo	0.549645	0.708537	0.709955	0.325069
2f5f_AB	2hyg_DD	Domain	Ind	holo	0.810356	0.70277	0.568273	0.546051
1w2d_B	1w2f_A	Domain	Ind	holo	0.472276	0.401272	0.429523	0.384695
2ebf_X	2ec5_A	Domain	Ind	holo	0.730949	0.637506	0.599665	0.470755
2nxe_A	2nxc_A	Domain	Ind	holo	0.461605	0.545758	0.519166	0.314001
2gk6_A	2gk7_A	Domain	Ind	holo	0.595321	0.594459	0.594496	0.607001
2dpy_B	2dpy_A	Domain	Ind	holo	0.358198	0.468059	0.458267	0.349674
2olv_A	2olu_A	Domain	Ind	holo	0.669711	0.751817	0.73079	0.666073
2cww_BB	1wxx_CD	Domain	Ind	holo	0.60378	0.625969	0.610535	0.641663
1t6c_A	2j4r_B	Domain	Ind	holo	0.770314	0.692337	0.725981	0.709769
1mmt_AA	1j8t_AA	Domain	Ind	holo	0.509696	0.507536	0.485035	0.521106
1m0d_AB	1fzr_CD	Domain	Ind	holo	0.734562	0.532861	0.550051	0.52275
2pkn_AA	2pkf_BB	Domain	Ind	holo	0.618123	0.602552	0.675418	0.529194
1rif_B	1rif_A	Domain	Ind	holo	0.691572	0.720291	0.710803	0.442544
2z5k_A	2qmr_D	Domain	Ind	holo	0.725315	0.518318	0.591313	0.300262
2dpg_AA	1dpg_AB	Domain	Ind	holo	0.531556	0.474092	0.48381	0.414361
2ps0_A	2ps3_A	Domain	Ind	holo	0.362328	0.445577	0.459632	0.43042
1ynh_AD	1ynf_CE	Domain	Ind	holo	0.811776	0.641386	0.665198	0.689424
1jzr_CD	1g6y_AB	Domain	Ind	holo	0.586061	0.53969	0.487567	0.492078
1g7t_A	1g7r_A	Domain	Ind	holo	0.56802	0.472386	0.418832	0.647727
2vj2_B	2vj2_A	Domain	Ind	holo	0.639849	0.839956	0.845955	0.630402
2v8j_A	2v8i_A	Domain	Ind	holo	0.871197	0.900895	0.89675	0.469638
1btg_BC	1bet_AA	Domain	Ind	holo	0.672196	0.649444	0.642756	0.617491
1flz_A	3eug_A	Domain	Ind	holo	0.376081	0.482278	0.467887	0.436035
1jyr_A	1jyu_A	Domain	Ind	holo	0.126651	0.179486	0.203983	0.22486
1i52_AA	1vgt_AB	Domain	Ind	holo	0.549344	0.597106	0.594507	0.595443
1ady_AB	1h4v_BB	Domain	Ind	holo	0.51545	0.486843	0.518819	0.441764
1r1c_C	1r1c_A	Loop	Coupled	apo	0.274413	0.293139	0.194716	0.264145
2amj_CD	2b3d_AB	Loop	Coupled	apo	0.278201	0.230385	0.219928	0.22316
2c9r_A	2c9p_C	Loop	Coupled	apo	0.418023	0.280584	0.216619	0.325816
2r4i_CD	2r4i_AB	Loop	Coupled	apo	0.317893	0.325907	0.330976	0.306791
2qt8_AB	3dwr_AB	Loop	Coupled	apo	0.589587	0.541825	0.542898	0.561892
1mqr_AA	1mqq_AA	Loop	Coupled	apo	0.421085	0.439992	0.44303	0.065576
2rda_EF	1juj_CD	Loop	Coupled	apo	0.612826	0.547803	0.557348	0.359273
1jxh_AB	1jxi_AB	Loop	Coupled	apo	0.316733	0.356585	0.372506	0.191892
1nsj_AA	1lbm_AA	Loop	Coupled	apo	0.194293	0.238316	0.254583	0.204031
1zvw_B	1zvw_A	Loop	Coupled	apo	0.320543	0.347629	0.329797	0.247711
1gyn_AA	1zen_AA	Loop	Coupled	apo	0.224264	0.190193	0.184311	0.191606
2q0d_B	2q0e_A	Loop	Coupled	apo	0.723045	0.666719	0.668675	0.339299
2de2_A	2de3_B	Loop	Coupled	apo	0.218587	0.195128	0.186716	0.172484
3bwb_AB	3bwc_AB	Loop	Coupled	apo	0.30248	0.461916	0.465238	0.191263
1lhp_AB	1rft_AA	Loop	Coupled	apo	0.08032	0.080689	0.077762	0.094568
1pnz_A	1kmp_A	Loop	Coupled	apo	0.107552	0.251337	0.207237	0.061118
1l7o_B	1l7p_B	Loop	Coupled	apo	0.311124	0.736913	0.65955	0.229461
1mss_B	1ttj_A	Loop	Coupled	apo	0.272856	0.383478	0.32271	0.231236
1ufp_A	2eb8_A	Loop	Coupled	apo	0.29432	0.411068	0.401666	0.286785
1i6w_B	1r4z_A	Loop	Coupled	apo	0.201304	0.270752	0.368224	0.220044
2i4l_CC	2i4n_AB	Loop	Coupled	apo	0.299212	0.333812	0.309516	0.311783
1vjs_A	1bli_A	Loop	Coupled	apo	0.105533	0.250033	0.18617	0.215596
2iyt_A	2iyx_A	Loop	Coupled	apo	0.614018	0.580922	0.577046	0.345921
2ze4_A	2ze9_A	Loop	Coupled	apo	0.142932	0.151511	0.164743	0.144253
1h6o_AA	3bqo_AA	Loop	Coupled	apo	0.187921	0.163162	0.167895	0.361176
1n2o_AB	2a86_AB	Loop	Coupled	apo	0.133523	0.205903	0.241312	0.171767
2f9t_AB	2f9w_AB	Loop	Coupled	apo	0.461691	0.502407	0.605762	0.484821
2zcg_AB	2za1_AB	Loop	Coupled	apo	0.183933	0.13788	0.144397	0.184618
1n00_A	3brx_A	Loop	Coupled	apo	0.183541	0.274453	0.244431	0.120207
1jez_AB	1k8c_CD	Loop	Coupled	apo	0.454644	0.562844	0.531726	0.427718
1sgz_B	2f3e_C	Loop	Coupled	apo	0.089657	0.116825	0.110974	0.093725
1x56_AA	1x55_AA	Loop	Coupled	apo	0.422646	0.422935	0.40944	0.368776
2qpq_B	2qpq_A	Loop	Coupled	apo	0.578613	0.569686	0.571212	0.38555
1so7_A	1vcu_B	Loop	Coupled	apo	0.550026	0.550369	0.516488	0.494818
2vcl_A	2vck_B	Loop	Coupled	apo	0.365651	0.471169	0.356111	0.386682
2dka_A	2dkc_B	Loop	Coupled	apo	0.658855	0.775795	0.77634	0.39381
1b6b_A	1cjw_A	Loop	Coupled	apo	0.141432	0.42128	0.355707	0.289601
1tib_A	1ein_B	Loop	Coupled	apo	0.175958	0.219552	0.271927	0.179932
1gqn_AA	1l9w_CD	Loop	Coupled	apo	0.586946	0.56245	0.585398	0.624306
2gp7_CD	2gpu_AA	Loop	Coupled	apo	0.402422	0.448114	0.444674	0.404114
1kn9_B	1b12_A	Loop	Coupled	apo	0.430884	0.359644	0.326249	0.312089
2qm8_AB	2qm7_AB	Loop	Coupled	apo	0.162003	0.191466	0.189923	0.138299
1jfv_A	1rxe_A	Loop	Coupled	apo	0.212333	0.387381	0.276384	0.231442
1rn4_A	2bir_A	Loop	Coupled	apo	0.340539	0.285774	0.307682	0.351743
2gu9_AB	3h50_AA	Loop	Coupled	apo	0.29814	0.400786	0.402882	0.289979
2ywe_A	2ywf_A	Loop	Coupled	apo	0.211592	0.170126	0.217497	0.229669
1ywf_A	2oz5_B	Loop	Coupled	apo	0.132558	0.154138	0.171083	0.107569
2rkt_A	2rkv_A	Loop	Coupled	apo	0.360422	0.326292	0.325959	0.349342
1smk_AB	1smk_CD	Loop	Coupled	apo	0.258551	0.586891	0.409386	0.172185
2zlb_A	2cl5_B	Loop	Coupled	apo	0.312218	0.275612	0.268313	0.323121
1kx9_A	1n8v_B	Loop	Coupled	apo	0.394385	0.388425	0.371576	0.423424
1kt9_A	1ktg_A	Loop	Coupled	apo	0.539577	0.495601	0.456835	0.539663
3seb_A	1se3_A	Loop	Coupled	apo	0.302813	0.433323	0.352001	0.436353
2z8n_B	2z8p_A	Loop	Coupled	apo	0.306374	0.268482	0.256369	0.296146
2on3_AB	2oo0_AB	Loop	Coupled	apo	0.409622	0.356223	0.357762	0.390422
1xxo_AB	2aq6_AB	Loop	Coupled	apo	0.296015	0.392685	0.379972	0.236745
1qat_A	1djz_B	Loop	Coupled	apo	0.3652	0.354021	0.360167	0.350809
2p52_A	2iom_A	Loop	Coupled	apo	0.199081	0.158591	0.198044	0.208558
2og6_A	2og7_A	Loop	Coupled	apo	0.369585	0.410511	0.432531	0.390655
1nzu_A	3bec_A	Loop	Coupled	apo	0.431579	0.419449	0.438616	0.305356
2dps_B	2dpt_B	Loop	Coupled	apo	0.358228	0.151594	0.228573	0.130999
1pa1_A	1t48_A	Loop	Coupled	apo	0.266841	0.299365	0.406009	0.373737
2z1c_A	2z1c_B	Loop	Coupled	apo	0.681944	0.737691	0.707427	0.599239
1ey0_A	1stb_A	Loop	Coupled	apo	0.247416	0.118173	0.114055	0.256867
1ujm_B	1y1p_A	Loop	Coupled	apo	0.289797	0.308467	0.32056	0.169689
1pu5_A	2ag4_B	Loop	Coupled	apo	0.435862	0.339667	0.363566	0.483289
1h7s_A	1ea6_B	Loop	Coupled	apo	0.116298	0.130949	0.145402	0.1464
1bs0_AA	1dj9_AA	Loop	Coupled	apo	0.21224	0.328798	0.357942	0.265697
1zuh_A	1zui_A	Loop	Coupled	apo	0.448375	0.685055	0.672221	0.344649
1fo8_A	1foa_A	Loop	Coupled	apo	0.290365	0.331675	0.383442	0.262693
1hz6_A	1k52_B	Loop	Coupled	apo	0.408038	0.408948	0.422377	0.501593
1rlr_A	2r1r_C	Loop	Coupled	apo	0.440362	0.495468	0.367588	0.581484
2vf4_X	2vf5_X	Loop	Coupled	apo	0.30461	0.358286	0.346984	0.227002
1pzt_A	1o0r_A	Loop	Coupled	apo	0.40984	0.60143	0.520415	0.350665
2b7k_B	2b7j_C	Loop	Coupled	apo	0.204867	0.142208	0.158417	0.213538
2bgq_A	2vdg_A	Loop	Coupled	apo	0.319027	0.400063	0.35755	0.34235
1irm_C	2dy5_A	Loop	Coupled	apo	0.223587	0.300828	0.299827	0.330027
2j24_AB	2j27_AB	Loop	Coupled	apo	0.512709	0.481155	0.485389	0.479261
1wpo_AB	1njt_AB	Loop	Coupled	apo	0.474372	0.386335	0.344027	0.444642
1aja_AB	1elz_AB	Loop	Coupled	apo	0.40789	0.353253	0.366603	0.467624
2vxm_A	2jcj_A	Loop	Coupled	apo	0.096165	0.24539	0.245403	0.073699
1rjf_C	2ob2_B	Loop	Coupled	apo	0.278782	0.248392	0.286605	0.286317
3b7y_B	3b7y_A	Loop	Coupled	apo	0.209649	0.339675	0.214648	0.274505
2gyy_AB	2gz1_AB	Loop	Coupled	apo	0.547695	0.710809	0.7002	0.604548
3bqh_A	3bqf_A	Loop	Coupled	apo	0.33159	0.271277	0.331026	0.391928
1wd8_AA	1wd9_AA	Loop	Coupled	apo	0.117911	0.156346	0.157222	0.190712
1kp9_A	1kph_C	Loop	Coupled	apo	0.362469	0.481016	0.433217	0.382481
1m22_A	1m21_A	Loop	Coupled	apo	0.074262	0.096603	0.09162	0.058542
3enl_AA	2one_AB	Loop	Coupled	apo	0.372886	0.421159	0.395945	0.357327
2go1_AA	2nad_AB	Loop	Coupled	apo	0.598321	0.668475	0.650409	0.444174
2osw_A	2osx_A	Loop	Coupled	apo	0.487992	0.677212	0.650382	0.569806
1bhs_AA	1i5r_AA	Loop	Coupled	apo	0.205449	0.26906	0.302365	0.181607
2epl_XX	2epn_AB	Loop	Coupled	apo	0.37119	0.399959	0.396062	0.256933
1xja_EE	2aac_AB	Loop	Coupled	apo	0.412516	0.522561	0.550552	0.313475
2hv6_B	2hv7_E	Loop	Coupled	apo	0.251355	0.370343	0.378838	0.331061
2fb9_AA	2zdq_AB	Loop	Coupled	apo	0.404373	0.543241	0.433314	0.190099
1wdp_A	1q6f_A	Loop	Coupled	apo	0.330427	0.276837	0.260414	0.144919
2gt2_CD	1rya_AB	Loop	Coupled	apo	0.305485	0.2972	0.304917	0.250048
3ei7_AB	2z1z_AB	Loop	Coupled	apo	0.536962	0.546841	0.548877	0.453464
2b4v_A	2b51_A	Loop	Coupled	apo	0.258963	0.338047	0.330999	0.249221
2etv_B	2etv_A	Loop	Coupled	apo	0.391771	0.40125	0.380107	0.401352
1tqi_A	1zao_A	Loop	Coupled	apo	0.300212	0.350283	0.355105	0.304676
1dg3_A	1f5n_A	Loop	Coupled	apo	0.417516	0.323077	0.316252	0.370323
1dqz_B	1dqy_A	Loop	Coupled	apo	0.338223	0.359804	0.363574	0.408637
1sqe_AB	2zdp_AB	Loop	Coupled	apo	0.401729	0.438823	0.436097	0.470058
2zco_A	2zcq_A	Loop	Coupled	apo	0.325734	0.515866	0.533153	0.180429
2vrk_A	2vrq_B	Loop	Coupled	apo	0.533626	0.458618	0.535493	0.347409
1ww7_BC	1ww4_AD	Loop	Coupled	apo	0.198259	0.264067	0.176661	0.230552
1vk3_A	2hs4_A	Loop	Coupled	apo	0.292211	0.273993	0.236891	0.270798
1t2w_C	1t2w_A	Loop	Coupled	apo	0.178829	0.327619	0.285616	0.237451
1k5h_AA	1q0q_AB	Loop	Coupled	apo	0.354219	0.335478	0.344125	0.25903
1nxm_AB	2ixl_AB	Loop	Coupled	apo	0.302785	0.437508	0.408603	0.456589
1x0v_AB	1wpq_AB	Loop	Coupled	apo	0.223723	0.287168	0.238438	0.270793
2cn2_C	2cn3_A	Loop	Coupled	apo	0.721682	0.661472	0.672643	0.467624
1bsq_A	2gj5_A	Loop	Coupled	apo	0.078723	0.135757	0.160589	0.085662
2g67_AB	2g25_AB	Loop	Coupled	apo	0.44979	0.365435	0.342406	0.393556
2o0k_A	2o0j_A	Loop	Coupled	apo	0.369571	0.535199	0.525323	0.440106
2f4b_B	2om9_A	Loop	Coupled	apo	0.267541	0.231286	0.180032	0.153354
2gz1_AB	2gyy_AB	Loop	Coupled	holo	0.540307	0.706922	0.539145	0.627524
2r1r_C	1rlr_A	Loop	Coupled	holo	0.536558	0.386816	0.277032	0.541202
2vck_B	2vcl_A	Loop	Coupled	holo	0.284666	0.246376	0.265093	0.216579
2g25_AB	2g67_AB	Loop	Coupled	holo	0.365474	0.31531	0.324126	0.317418
1juj_CD	2rda_EF	Loop	Coupled	holo	0.381842	0.45711	0.450463	0.374812
2cn3_A	2cn2_C	Loop	Coupled	holo	0.759492	0.65829	0.668195	0.466067
1ww4_AD	1ww7_BC	Loop	Coupled	holo	0.218837	0.242906	0.178181	0.228468
2hs4_A	1vk3_A	Loop	Coupled	holo	0.260877	0.29105	0.288904	0.276026
1zen_AA	1gyn_AA	Loop	Coupled	holo	0.195466	0.207084	0.207609	0.195688
2ixl_AB	1nxm_AB	Loop	Coupled	holo	0.31941	0.1914	0.177875	0.3225
3bwc_AB	3bwb_AB	Loop	Coupled	holo	0.262562	0.362873	0.505579	0.264051
2vdg_A	2bgq_A	Loop	Coupled	holo	0.285152	0.350457	0.295133	0.291231
2b7j_C	2b7k_B	Loop	Coupled	holo	0.133182	0.330866	0.31717	0.192678
1njt_AB	1wpo_AB	Loop	Coupled	holo	0.367594	0.367082	0.342275	0.299263
1rxe_A	1jfv_A	Loop	Coupled	holo	0.251665	0.33662	0.346334	0.310284
2z1c_B	2z1c_A	Loop	Coupled	holo	0.531859	0.624897	0.64474	0.549817
2aac_AB	1xja_EE	Loop	Coupled	holo	0.062074	0.258711	0.310113	0.116893
1t48_A	1pa1_A	Loop	Coupled	holo	0.562521	0.526481	0.585356	0.554753
3h50_AA	2gu9_AB	Loop	Coupled	holo	0.296173	0.395963	0.395228	0.296628
1n8v_B	1kx9_A	Loop	Coupled	holo	0.316444	0.27484	0.308232	0.266756
2ze9_A	2ze4_A	Loop	Coupled	holo	0.161569	0.126086	0.19827	0.141211
1r4z_A	1i6w_B	Loop	Coupled	holo	0.210649	0.178169	0.190085	0.21868
2hv7_E	2hv6_B	Loop	Coupled	holo	0.346965	0.324343	0.301204	0.325491
3bec_A	1nzu_A	Loop	Coupled	holo	0.432642	0.429323	0.434491	0.294963
2etv_A	2etv_B	Loop	Coupled	holo	0.419052	0.402566	0.410133	0.402191
1bli_A	1vjs_A	Loop	Coupled	holo	0.100707	0.121033	0.121543	0.074043
1vcu_B	1so7_A	Loop	Coupled	holo	0.48827	0.46135	0.414818	0.363973
2dpt_B	2dps_B	Loop	Coupled	holo	0.210255	0.20892	0.247413	0.271888
1k52_B	1hz6_A	Loop	Coupled	holo	0.536195	0.412481	0.39433	0.527085
3dwr_AB	2qt8_AB	Loop	Coupled	holo	0.433289	0.589271	0.582356	0.600333
2j27_AB	2j24_AB	Loop	Coupled	holo	0.521545	0.475368	0.486439	0.498208
2cl5_B	2zlb_A	Loop	Coupled	holo	0.291906	0.299573	0.294456	0.284818
1dqy_A	1dqz_B	Loop	Coupled	holo	0.283152	0.358459	0.379342	0.377969
2iom_A	2p52_A	Loop	Coupled	holo	0.13724	0.192376	0.225772	0.164033
2i4n_AB	2i4l_CC	Loop	Coupled	holo	0.311315	0.295588	0.308132	0.313855
1zao_A	1tqi_A	Loop	Coupled	holo	0.28328	0.317819	0.307887	0.30945
2b3d_AB	2amj_CD	Loop	Coupled	holo	0.313069	0.214367	0.205322	0.230715
1r1c_A	1r1c_C	Loop	Coupled	holo	0.206981	0.254645	0.249004	0.217273
2ob2_B	1rjf_C	Loop	Coupled	holo	0.270508	0.241332	0.281174	0.299103
1zui_A	1zuh_A	Loop	Coupled	holo	0.155701	0.305182	0.27486	0.131048
1ein_B	1tib_A	Loop	Coupled	holo	0.250532	0.319449	0.310282	0.210961
2bir_A	1rn4_A	Loop	Coupled	holo	0.322143	0.329265	0.252047	0.457442
1ea6_B	1h7s_A	Loop	Coupled	holo	0.142823	0.165112	0.172748	0.153993
2f3e_C	1sgz_B	Loop	Coupled	holo	0.110086	0.128058	0.144037	0.113092
2f9w_AB	2f9t_AB	Loop	Coupled	holo	0.622818	0.594779	0.660197	0.492993
1i5r_AA	1bhs_AA	Loop	Coupled	holo	0.15998	0.324922	0.338938	0.162029
1rya_AB	2gt2_CD	Loop	Coupled	holo	0.302225	0.318889	0.30582	0.277627
1t2w_A	1t2w_C	Loop	Coupled	holo	0.192966	0.243245	0.202367	0.166339
2ywf_A	2ywe_A	Loop	Coupled	holo	0.242499	0.205208	0.18128	0.219552
2b51_A	2b4v_A	Loop	Coupled	holo	0.279975	0.266702	0.30296	0.23638
2nad_AB	2go1_AA	Loop	Coupled	holo	0.36254	0.432531	0.367312	0.353144
1djz_B	1qat_A	Loop	Coupled	holo	0.315471	0.330734	0.357477	0.329115
2one_AB	3enl_AA	Loop	Coupled	holo	0.312514	0.320908	0.301748	0.338334
1o0r_A	1pzt_A	Loop	Coupled	holo	0.216676	0.356867	0.293676	0.3832
3brx_A	1n00_A	Loop	Coupled	holo	0.297303	0.294898	0.230742	0.10487
1rft_AA	1lhp_AB	Loop	Coupled	holo	0.157056	0.332338	0.285171	0.182058
1se3_A	3seb_A	Loop	Coupled	holo	0.260456	0.309042	0.311729	0.359057
2dkc_B	2dka_A	Loop	Coupled	holo	0.568535	0.57779	0.542663	0.43529
1zvw_A	1zvw_B	Loop	Coupled	holo	0.248893	0.364734	0.33427	0.205367
1mqq_AA	1mqr_AA	Loop	Coupled	holo	0.408871	0.423932	0.42529	0.068671
1foa_A	1fo8_A	Loop	Coupled	holo	0.183351	0.295266	0.313663	0.229664
1lbm_AA	1nsj_AA	Loop	Coupled	holo	0.188077	0.208771	0.208423	0.202317
2za1_AB	2zcg_AB	Loop	Coupled	holo	0.190069	0.149466	0.149402	0.179703
2o0j_A	2o0k_A	Loop	Coupled	holo	0.409027	0.539195	0.532495	0.486839
2de3_B	2de2_A	Loop	Coupled	holo	0.144192	0.172706	0.18842	0.13259
2og7_A	2og6_A	Loop	Coupled	holo	0.164101	0.216494	0.234687	0.234391
1wd9_AA	1wd8_AA	Loop	Coupled	holo	0.132468	0.132184	0.134854	0.202903
2zcq_A	2zco_A	Loop	Coupled	holo	0.262365	0.510081	0.556918	0.21043
2gpu_AA	2gp7_CD	Loop	Coupled	holo	0.415419	0.428018	0.441093	0.382157
2qm7_AB	2qm8_AB	Loop	Coupled	holo	0.235533	0.152363	0.149421	0.231845
1wpq_AB	1x0v_AB	Loop	Coupled	holo	0.242357	0.265811	0.298202	0.262082
2eb8_A	1ufp_A	Loop	Coupled	holo	0.276849	0.334238	0.339094	0.264634
2zdq_AB	2fb9_AA	Loop	Coupled	holo	0.1994	0.19547	0.212899	0.192369
3bqo_AA	1h6o_AA	Loop	Coupled	holo	0.263825	0.148579	0.150511	0.294025
1kmp_A	1pnz_A	Loop	Coupled	holo	0.061981	0.191584	0.128485	0.050281
1jxi_AB	1jxh_AB	Loop	Coupled	holo	0.252203	0.255867	0.26166	0.17559
2rkv_A	2rkt_A	Loop	Coupled	holo	0.320925	0.346681	0.348325	0.275752
1dj9_AA	1bs0_AA	Loop	Coupled	holo	0.228568	0.317017	0.316605	0.257359
2om9_A	2f4b_B	Loop	Coupled	holo	0.228278	0.278449	0.20324	0.137011
1ktg_A	1kt9_A	Loop	Coupled	holo	0.237199	0.178526	0.259937	0.2332
2c9p_C	2c9r_A	Loop	Coupled	holo	0.346552	0.306585	0.265116	0.450939
2ag4_B	1pu5_A	Loop	Coupled	holo	0.391964	0.466361	0.486345	0.460237
1x55_AA	1x56_AA	Loop	Coupled	holo	0.345377	0.40097	0.405314	0.357134
1ttj_A	1mss_B	Loop	Coupled	holo	0.214111	0.261351	0.257533	0.191651
2iyx_A	2iyt_A	Loop	Coupled	holo	0.273983	0.306045	0.367165	0.311428
1kph_C	1kp9_A	Loop	Coupled	holo	0.338675	0.485085	0.518939	0.33014
2q0e_A	2q0d_B	Loop	Coupled	holo	0.493942	0.50946	0.51368	0.280822
1b12_A	1kn9_B	Loop	Coupled	holo	0.396266	0.447781	0.448348	0.340465
2zdp_AB	1sqe_AB	Loop	Coupled	holo	0.430218	0.276756	0.262535	0.516585
2vf5_X	2vf4_X	Loop	Coupled	holo	0.271879	0.275917	0.270148	0.254132
1f5n_A	1dg3_A	Loop	Coupled	holo	0.407924	0.318643	0.323273	0.375244
2osx_A	2osw_A	Loop	Coupled	holo	0.439004	0.643921	0.626542	0.515771
2qpq_A	2qpq_B	Loop	Coupled	holo	0.549943	0.576031	0.575776	0.386925
1cjw_A	1b6b_A	Loop	Coupled	holo	0.3886	0.422086	0.40777	0.393597
3b7y_A	3b7y_B	Loop	Coupled	holo	0.10356	0.227346	0.201836	0.158703
2dy5_A	1irm_C	Loop	Coupled	holo	0.283576	0.409566	0.38883	0.316341
2jcj_A	2vxm_A	Loop	Coupled	holo	0.069728	0.082814	0.086544	0.059024
3bqf_A	3bqh_A	Loop	Coupled	holo	0.137209	0.164807	0.17283	0.159923
2gj5_A	1bsq_A	Loop	Coupled	holo	0.218306	0.342529	0.354799	0.131253
1elz_AB	1aja_AB	Loop	Coupled	holo	0.38996	0.356768	0.348357	0.457127
2oo0_AB	2on3_AB	Loop	Coupled	holo	0.405145	0.335148	0.31217	0.361487
1smk_CD	1smk_AB	Loop	Coupled	holo	0.173658	0.177141	0.165084	0.122297
2z8p_A	2z8n_B	Loop	Coupled	holo	0.272549	0.286012	0.29126	0.271818
2oz5_B	1ywf_A	Loop	Coupled	holo	0.242212	0.371576	0.402533	0.226207
2z1z_AB	3ei7_AB	Loop	Coupled	holo	0.572258	0.562933	0.561257	0.476282
1q0q_AB	1k5h_AA	Loop	Coupled	holo	0.321155	0.339463	0.339343	0.29412
1of6_EF	1ofp_AB	Loop	Coupled	holo	0.459389	0.441556	0.456915	0.445097
1q6f_A	1wdp_A	Loop	Coupled	holo	0.180478	0.261523	0.217318	0.130352
1l7p_B	1l7o_B	Loop	Coupled	holo	0.178496	0.423841	0.355869	0.232424
1m21_A	1m22_A	Loop	Coupled	holo	0.102877	0.161167	0.133502	0.077637
2vrq_B	2vrk_A	Loop	Coupled	holo	0.134066	0.119438	0.1661	0.172129
2aq6_AB	1xxo_AB	Loop	Coupled	holo	0.303456	0.399446	0.389756	0.240795
2a86_AB	1n2o_AB	Loop	Coupled	holo	0.162042	0.170889	0.160198	0.169029
2r4i_AB	2r4i_CD	Loop	Coupled	holo	0.37386	0.502781	0.442565	0.49789
1l9w_CD	1gqn_AA	Loop	Coupled	holo	0.558969	0.60612	0.618948	0.613048
1y1p_A	1ujm_B	Loop	Coupled	holo	0.19053	0.304604	0.394173	0.176012
1k8c_CD	1jez_AB	Loop	Coupled	holo	0.45205	0.579812	0.553989	0.488875
2epn_AB	2epl_XX	Loop	Coupled	holo	0.331267	0.366769	0.3591	0.262386
1a8d_A	1fv3_B	Loop	Ind	apo	0.259455	0.304082	0.312614	0.278949
2dwq_A	2dby_A	Loop	Ind	apo	0.284111	0.292662	0.274102	0.255388
1k0m_B	1k0n_A	Loop	Ind	apo	0.345809	0.376266	0.360853	0.536011
1q31_B	1lvb_A	Loop	Ind	apo	0.491224	0.390708	0.311107	0.521883
2imo_AB	1z2l_AB	Loop	Ind	apo	0.565751	0.559736	0.587463	0.344281
2ofj_A	1fhv_A	Loop	Ind	apo	0.433617	0.481988	0.560755	0.418729
1vsm_AA	1vsf_AA	Loop	Ind	apo	0.167213	0.251482	0.206349	0.135341
2cz9_A	2dei_A	Loop	Ind	apo	0.495703	0.356587	0.436097	0.510674
2qvl_A	2qv7_A	Loop	Ind	apo	0.303659	0.293482	0.319304	0.238741
1upl_A	1upk_A	Loop	Ind	apo	0.360992	0.538022	0.551372	0.34919
1pgs_A	1pnf_A	Loop	Ind	apo	0.185424	0.179787	0.179057	0.353275
2i2w_BC	2i22_BC	Loop	Ind	apo	0.386806	0.361129	0.362941	0.334822
3cgz_C	3cgy_A	Loop	Ind	apo	0.211949	0.199183	0.204963	0.277322
2dke_A	2d1e_A	Loop	Ind	apo	0.157321	0.136703	0.134023	0.16341
3d5u_A	3d5w_A	Loop	Ind	apo	0.167277	0.184349	0.19784	0.127289
2e3m_A	2e3p_B	Loop	Ind	apo	0.45024	0.445639	0.363447	0.390288
2ci3_A	2ci6_A	Loop	Ind	apo	0.12149	0.146862	0.169776	0.128181
2znb_B	1a8t_B	Loop	Ind	apo	0.272771	0.37698	0.365092	0.25729
2veg_B	2veg_A	Loop	Ind	apo	0.2766	0.239835	0.233915	0.277654
2qo2_A	2qoq_A	Loop	Ind	apo	0.265218	0.332343	0.321375	0.147356
1n4d_A	1n4a_A	Loop	Ind	apo	0.308473	0.286167	0.288781	0.345406
2fsj_A	2fsn_B	Loop	Ind	apo	0.506037	0.606615	0.617238	0.436866
1xe8_CC	1xe8_AB	Loop	Ind	apo	0.313248	0.359606	0.356972	0.282328
2qfd_C	2qfb_H	Loop	Ind	apo	0.350028	0.285792	0.301384	0.30861
1dkl_B	1dkq_A	Loop	Ind	apo	0.309534	0.29551	0.292157	0.234573
2jkf_A	2jkg_A	Loop	Ind	apo	0.077691	0.241287	0.235791	0.211651
1h7b_AA	1h78_AA	Loop	Ind	apo	0.267938	0.38867	0.383826	0.18871
2d2e_A	2d2f_A	Loop	Ind	apo	0.320943	0.271011	0.292678	0.306733
3c8v_AB	3c8v_CD	Loop	Ind	apo	0.539073	0.57453	0.542702	0.516551
3bok_A	2ise_A	Loop	Ind	apo	0.171304	0.172028	0.183936	0.161479
3e59_D	3e59_B	Loop	Ind	apo	0.381871	0.339663	0.289069	0.254531
1uoc_B	1uoc_A	Loop	Ind	apo	0.291985	0.360655	0.325128	0.258027
2p7l_EF	2p7p_AB	Loop	Ind	apo	0.386117	0.369794	0.315169	0.327463
2bg1_A	2xd1_B	Loop	Ind	apo	0.287065	0.356941	0.357666	0.240476
1uzq_A	1uzj_C	Loop	Ind	apo	0.582173	0.75309	0.721775	0.533047
2vns_AB	2vq3_AB	Loop	Ind	apo	0.175345	0.17699	0.175818	0.15709
1a3h_A	1qhz_A	Loop	Ind	apo	0.296482	0.295145	0.292175	0.1875
1jop_BC	1s4c_BC	Loop	Ind	apo	0.329734	0.3442	0.338954	0.359522
1rba_AB	9rub_AB	Loop	Ind	apo	0.178349	0.197914	0.200295	0.12125
2zig_AB	2zif_AB	Loop	Ind	apo	0.214803	0.144016	0.176582	0.212377
1ymy_AB	2p50_AB	Loop	Ind	apo	0.389166	0.415828	0.373314	0.397539
1lyy_A	1re2_A	Loop	Ind	apo	0.384272	0.529388	0.462091	0.393403
2pyq_C	2pyq_B	Loop	Ind	apo	0.361994	0.466568	0.466614	0.508932
1gxr_AB	2ce9_CD	Loop	Ind	apo	0.289796	0.306119	0.302453	0.287168
1sry_AB	1set_AB	Loop	Ind	apo	0.159278	0.163088	0.179314	0.101799
2lkf_A	3lkf_A	Loop	Ind	apo	0.217643	0.23488	0.267856	0.321941
1k4k_A	1k4m_B	Loop	Ind	apo	0.404981	0.420647	0.426953	0.339003
1pbg_B	4pbg_A	Loop	Ind	apo	0.315468	0.435976	0.452412	0.174963
1m0z_B	1qyy_G	Loop	Ind	apo	0.202896	0.133038	0.156822	0.242931
2orx_A	2orz_A	Loop	Ind	apo	0.282238	0.288801	0.288292	0.343055
1tr9_A	2oxn_A	Loop	Ind	apo	0.252473	0.185331	0.198118	0.211054
1ivn_A	1u8u_A	Loop	Ind	apo	0.21959	0.214782	0.230936	0.247929
1o7v_A	2hrl_A	Loop	Ind	apo	0.235251	0.255821	0.297368	0.179016
2pgy_AA	1r7y_AA	Loop	Ind	apo	0.204572	0.269093	0.315679	0.251909
1kzh_AB	2f48_AB	Loop	Ind	apo	0.541288	0.483952	0.437366	0.30157
1mw9_X	1cy0_A	Loop	Ind	apo	0.502834	0.544555	0.492724	0.506693
1tvl_AA	1yw1_AA	Loop	Ind	apo	0.400632	0.409848	0.392122	0.321477
1vde_B	1ef0_A	Loop	Ind	apo	0.241876	0.320967	0.306186	0.235724
2qj3_A	2qj3_B	Loop	Ind	apo	0.232979	0.315676	0.311033	0.200229
1yuy_A	1yvz_A	Loop	Ind	apo	0.354904	0.401345	0.421507	0.355248
2yx6_DD	2yx6_BC	Loop	Ind	apo	0.181903	0.379919	0.296085	0.249081
1yjl_A	1sdw_A	Loop	Ind	apo	0.482961	0.493436	0.496544	0.350028
2f1w_A	2fop_A	Loop	Ind	apo	0.301979	0.820152	0.708008	0.426438
1zy4_AB	1zyd_AB	Loop	Ind	apo	0.435399	0.623041	0.603882	0.600588
2ddm_AB	2ddo_AB	Loop	Ind	apo	0.217976	0.280318	0.277271	0.211396
2oew_A	3c3o_A	Loop	Ind	apo	0.171685	0.172155	0.185467	0.204007
2pgx_A	2oyr_A	Loop	Ind	apo	0.490077	0.429717	0.440759	0.322886
1ds0_A	1gvg_A	Loop	Ind	apo	0.257627	0.321271	0.359889	0.264813
2izp_B	2j9t_A	Loop	Ind	apo	0.398226	0.367614	0.369483	0.425835
2q7u_B	2q7t_A	Loop	Ind	apo	0.160562	0.169551	0.176281	0.136674
2it9_CD	2it9_AB	Loop	Ind	apo	0.387498	0.379132	0.33286	0.326189
2e0k_AB	2e0n_AB	Loop	Ind	apo	0.265242	0.37766	0.356501	0.242284
1q4o_B	3bzi_A	Loop	Ind	apo	0.473227	0.582594	0.649112	0.451852
1br8_L	1azx_I	Loop	Ind	apo	0.117271	0.159943	0.182585	0.068914
3c95_A	3c94_A	Loop	Ind	apo	0.647432	0.548119	0.537811	0.522111
1s0g_A	1f31_A	Loop	Ind	apo	0.183633	0.208744	0.205362	0.182008
1rpl_A	1nom_A	Loop	Ind	apo	0.267417	0.17463	0.126909	0.216827
2jep_B	2jeq_A	Loop	Ind	apo	0.45346	0.307963	0.323309	0.351083
2pqi_C	2pqj_C	Loop	Ind	apo	0.209243	0.223661	0.219303	0.166646
2ajg_B	2ajh_A	Loop	Ind	apo	0.484276	0.470397	0.439603	0.388238
2fss_BC	2j6i_AD	Loop	Ind	apo	0.628835	0.625369	0.624646	0.493612
2fjy_B	1dqe_A	Loop	Ind	apo	0.157537	0.453363	0.420039	0.175862
1jde_AA	1kc7_AA	Loop	Ind	apo	0.197395	0.218635	0.211811	0.147724
1xti_A	1xtj_A	Loop	Ind	apo	0.321892	0.362266	0.362847	0.380328
1t2u_A	1t15_A	Loop	Ind	apo	0.378167	0.358503	0.344954	0.452484
1e8y_A	3dbs_A	Loop	Ind	apo	0.240324	0.308086	0.267449	0.231419
1p92_AA	1g3y_AA	Loop	Ind	apo	0.123029	0.142678	0.117056	0.17348
1f1s_A	1i8q_A	Loop	Ind	apo	0.189864	0.184097	0.180865	0.097571
2f6p_AB	2f8d_AB	Loop	Ind	apo	0.483503	0.531227	0.536804	0.445574
1fcq_A	1fcv_A	Loop	Ind	apo	0.478201	0.517918	0.471689	0.339852
2uyr_X	2dds_A	Loop	Ind	apo	0.15731	0.286325	0.263722	0.193379
2nrt_A	2nrz_B	Loop	Ind	apo	0.504614	0.457943	0.476384	0.349452
1goh_A	1k3i_A	Loop	Ind	apo	0.251645	0.284479	0.265918	0.346155
1h3i_A	1mt6_A	Loop	Ind	apo	0.218983	0.268617	0.262495	0.310764
2ik9_AB	1huj_AB	Loop	Ind	apo	0.477694	0.480435	0.48124	0.436269
2dh3_B	2dh3_A	Loop	Ind	apo	0.280817	0.271055	0.270868	0.263568
2f8s_B	1yvu_A	Loop	Ind	apo	0.469166	0.444723	0.445086	0.389228
2v6f_A	2v6g_A	Loop	Ind	apo	0.445274	0.411001	0.362486	0.367026
1xyf_AB	1v6u_AB	Loop	Ind	apo	0.512138	0.593806	0.51258	0.623282
2plf_A	2pmd_B	Loop	Ind	apo	0.100126	0.09552	0.100739	0.115519
3c2h_B	3c2g_B	Loop	Ind	apo	0.683195	0.670368	0.654824	0.536202
2jdw_AA	4jdw_AA	Loop	Ind	apo	0.201213	0.173831	0.176329	0.18804
2rck_A	2rck_B	Loop	Ind	apo	0.3825	0.45724	0.490086	0.434661
2znv_C	2zcc_B	Loop	Ind	apo	0.152121	0.282201	0.289368	0.161726
1ebu_AB	1ebf_AB	Loop	Ind	apo	0.376075	0.455189	0.481165	0.468488
2bce_A	1akn_A	Loop	Ind	apo	0.172374	0.229123	0.194977	0.158655
1rxt_B	1rxt_C	Loop	Ind	apo	0.108547	0.155451	0.145713	0.0943
3d97_B	3d97_A	Loop	Ind	apo	0.293237	0.306382	0.326934	0.275618
1m47_A	1pw6_B	Loop	Ind	apo	0.242266	0.276336	0.314795	0.224644
3mav_AB	3cc9_AB	Loop	Ind	apo	0.644406	0.672817	0.680632	0.463514
2dul_AA	2ytz_AB	Loop	Ind	apo	0.345069	0.41765	0.394666	0.326699
2obl_A	2obm_A	Loop	Ind	apo	0.2776	0.340393	0.321123	0.24169
2z7a_AB	2z76_AB	Loop	Ind	apo	0.491302	0.521689	0.537757	0.620106
2d5l_AA	2eep_AA	Loop	Ind	apo	0.182738	0.229031	0.215564	0.139713
2gzr_A	2gzs_A	Loop	Ind	apo	0.290007	0.346395	0.319184	0.20828
2gol_D	2gon_D	Loop	Ind	apo	0.385818	0.471767	0.42203	0.390974
2qct_B	2qct_A	Loop	Ind	apo	0.227793	0.267643	0.284144	0.247876
1x2g_C	1x2h_A	Loop	Ind	apo	0.41039	0.34834	0.404048	0.360356
1hka_A	1rao_A	Loop	Ind	apo	0.5969	0.78269	0.724105	0.498034
2oej_AB	2oek_AB	Loop	Ind	apo	0.338002	0.357649	0.368254	0.346365
2fz6_C	2fz6_B	Loop	Ind	apo	0.177468	0.411279	0.408078	0.316775
1f8n_A	2sbl_A	Loop	Ind	apo	0.148482	0.213828	0.20244	0.124172
1pz9_B	1pz7_B	Loop	Ind	apo	0.328238	0.196177	0.168982	0.315048
1qzq_A	1rg2_B	Loop	Ind	apo	0.152077	0.152775	0.20054	0.199644
1pvw_CC	1snn_AB	Loop	Ind	apo	0.365714	0.485062	0.483625	0.324738
1tws_BB	1tx2_AA	Loop	Ind	apo	0.113342	0.174857	0.166165	0.128233
1fhv_A	2ofj_A	Loop	Ind	holo	0.425113	0.500813	0.529346	0.418442
2hrl_A	1o7v_A	Loop	Ind	holo	0.209404	0.279267	0.391	0.164347
1akn_A	2bce_A	Loop	Ind	holo	0.227956	0.2736	0.287936	0.159446
1zyd_AB	1zy4_AB	Loop	Ind	holo	0.551845	0.586919	0.576148	0.568607
1i8q_A	1f1s_A	Loop	Ind	holo	0.191302	0.185015	0.182269	0.097308
1snn_AB	1pvw_CC	Loop	Ind	holo	0.385278	0.480707	0.486077	0.335158
1rao_A	1hka_A	Loop	Ind	holo	0.530455	0.717905	0.667304	0.680266
2ci6_A	2ci3_A	Loop	Ind	holo	0.346729	0.216289	0.201699	0.166007
1vsf_AA	1vsm_AA	Loop	Ind	holo	0.162739	0.295559	0.223904	0.581764
2xd1_B	2bg1_A	Loop	Ind	holo	0.266558	0.28811	0.287448	0.211312
2q7t_A	2q7u_B	Loop	Ind	holo	0.320032	0.416428	0.405843	0.206766
2ce9_CD	1gxr_AB	Loop	Ind	holo	0.29564	0.298185	0.299212	0.285665
1fv3_B	1a8d_A	Loop	Ind	holo	0.234121	0.313506	0.322996	0.29925
2dei_A	2cz9_A	Loop	Ind	holo	0.446042	0.355656	0.378149	0.41825
2d2f_A	2d2e_A	Loop	Ind	holo	0.35434	0.324979	0.297801	0.340934
1k3i_A	1goh_A	Loop	Ind	holo	0.232272	0.268524	0.263679	0.320166
2oyr_A	2pgx_A	Loop	Ind	holo	0.474946	0.399465	0.409826	0.322332
2dh3_A	2dh3_B	Loop	Ind	holo	0.225134	0.28613	0.295613	0.267729
2pqj_C	2pqi_C	Loop	Ind	holo	0.233056	0.29388	0.213131	0.203083
2jeq_A	2jep_B	Loop	Ind	holo	0.501235	0.614443	0.441819	0.452487
2p7p_AB	2p7l_EF	Loop	Ind	holo	0.313671	0.430404	0.328488	0.405502
2e3p_B	2e3m_A	Loop	Ind	holo	0.383906	0.424876	0.402442	0.340258
1pz7_B	1pz9_B	Loop	Ind	holo	0.063318	0.161166	0.150561	0.096198
1pw6_B	1m47_A	Loop	Ind	holo	0.178975	0.185921	0.220377	0.211048
3c8v_CD	3c8v_AB	Loop	Ind	holo	0.574633	0.662823	0.529956	0.525917
1qhz_A	1a3h_A	Loop	Ind	holo	0.308891	0.265536	0.30108	0.282705
1n4a_A	1n4d_A	Loop	Ind	holo	0.308852	0.28606	0.290845	0.332532
2pmd_B	2plf_A	Loop	Ind	holo	0.090502	0.092691	0.08708	0.108323
2dby_A	2dwq_A	Loop	Ind	holo	0.285747	0.326596	0.339931	0.280827
3c3o_A	2oew_A	Loop	Ind	holo	0.167421	0.174549	0.176667	0.214283
1cy0_A	1mw9_X	Loop	Ind	holo	0.473543	0.435271	0.423318	0.492282
1a8t_B	2znb_B	Loop	Ind	holo	0.269828	0.394149	0.376226	0.30996
2it9_AB	2it9_CD	Loop	Ind	holo	0.372436	0.380732	0.391061	0.334214
2ise_A	3bok_A	Loop	Ind	holo	0.363713	0.580038	0.509981	0.311911
2oek_AB	2oej_AB	Loop	Ind	holo	0.365891	0.312942	0.320131	0.323307
2veg_A	2veg_B	Loop	Ind	holo	0.239587	0.261788	0.249209	0.241322
2qv7_A	2qvl_A	Loop	Ind	holo	0.295525	0.289389	0.303822	0.21955
2eep_AA	2d5l_AA	Loop	Ind	holo	0.202171	0.301974	0.287566	0.132594
1nom_A	1rpl_A	Loop	Ind	holo	0.233789	0.154685	0.137498	0.194016
2obm_A	2obl_A	Loop	Ind	holo	0.213278	0.334058	0.306735	0.215786
4pbg_A	1pbg_B	Loop	Ind	holo	0.230525	0.299905	0.333777	0.198689
9rub_AB	1rba_AB	Loop	Ind	holo	0.209667	0.251039	0.250406	0.095484
3cgy_A	3cgz_C	Loop	Ind	holo	0.191209	0.130753	0.126438	0.242403
1mt6_A	1h3i_A	Loop	Ind	holo	0.29606	0.269741	0.266938	0.461561
1ef0_A	1vde_B	Loop	Ind	holo	0.244107	0.331722	0.328698	0.231504
1h78_AA	1h7b_AA	Loop	Ind	holo	0.256117	0.349189	0.341777	0.188311
2fop_A	2f1w_A	Loop	Ind	holo	0.381402	0.633165	0.592503	0.582069
2gon_D	2gol_D	Loop	Ind	holo	0.423768	0.347166	0.346924	0.433692
3e59_B	3e59_D	Loop	Ind	holo	0.41562	0.579191	0.580045	0.267374
2i22_BC	2i2w_BC	Loop	Ind	holo	0.364944	0.42484	0.424705	0.325381
1uzj_C	1uzq_A	Loop	Ind	holo	0.530874	0.732461	0.713696	0.429591
2pyq_B	2pyq_C	Loop	Ind	holo	0.47568	0.488504	0.488497	0.477615
1u8u_A	1ivn_A	Loop	Ind	holo	0.125998	0.182475	0.205331	0.15207
1k0n_A	1k0m_B	Loop	Ind	holo	0.397266	0.412361	0.37854	0.469363
1g3y_AA	1p92_AA	Loop	Ind	holo	0.129767	0.153337	0.130622	0.164919
1fcv_A	1fcq_A	Loop	Ind	holo	0.544797	0.491651	0.44466	0.312015
2f48_AB	1kzh_AB	Loop	Ind	holo	0.437086	0.420501	0.416033	0.305411
1kc7_AA	1jde_AA	Loop	Ind	holo	0.208724	0.206137	0.20049	0.144096
2fsn_B	2fsj_A	Loop	Ind	holo	0.505234	0.649514	0.622236	0.400901
2fz6_B	2fz6_C	Loop	Ind	holo	0.412894	0.641652	0.569916	0.457745
2jkg_A	2jkf_A	Loop	Ind	holo	0.49812	0.390905	0.363241	0.558467
1lvb_A	1q31_B	Loop	Ind	holo	0.560479	0.582292	0.481887	0.632656
2zif_AB	2zig_AB	Loop	Ind	holo	0.18916	0.245859	0.245866	0.165714
1z2l_AB	2imo_AB	Loop	Ind	holo	0.557831	0.54123	0.556467	0.335332
1k4m_B	1k4k_A	Loop	Ind	holo	0.285432	0.435911	0.443963	0.268456
3c94_A	3c95_A	Loop	Ind	holo	0.671748	0.615069	0.61822	0.540879
2qj3_B	2qj3_A	Loop	Ind	holo	0.263448	0.262193	0.304439	0.25425
1xe8_AB	1xe8_CC	Loop	Ind	holo	0.246054	0.36626	0.39657	0.241802
2ajh_A	2ajg_B	Loop	Ind	holo	0.471538	0.472505	0.48136	0.412612
1rg2_B	1qzq_A	Loop	Ind	holo	0.125275	0.276975	0.215781	0.113539
1xtj_A	1xti_A	Loop	Ind	holo	0.294899	0.361437	0.344159	0.381354
1v6u_AB	1xyf_AB	Loop	Ind	holo	0.513483	0.532172	0.511247	0.642374
1sdw_A	1yjl_A	Loop	Ind	holo	0.427583	0.475982	0.45819	0.356948
2rck_B	2rck_A	Loop	Ind	holo	0.332616	0.40498	0.41288	0.381779
3bzi_A	1q4o_B	Loop	Ind	holo	0.673318	0.547404	0.475249	0.640479
1uoc_A	1uoc_B	Loop	Ind	holo	0.40171	0.404677	0.388486	0.273504
1yvz_A	1yuy_A	Loop	Ind	holo	0.475388	0.518491	0.535294	0.358633
1upk_A	1upl_A	Loop	Ind	holo	0.239207	0.28118	0.30272	0.336311
2vq3_AB	2vns_AB	Loop	Ind	holo	0.206178	0.173712	0.177521	0.187946
1yvu_A	2f8s_B	Loop	Ind	holo	0.401849	0.408619	0.363492	0.273668
1s4c_BC	1jop_BC	Loop	Ind	holo	0.347695	0.351783	0.356587	0.36315
1tx2_AA	1tws_BB	Loop	Ind	holo	0.257332	0.162768	0.170365	0.209259
2qct_A	2qct_B	Loop	Ind	holo	0.220072	0.26666	0.301769	0.252451
2e0n_AB	2e0k_AB	Loop	Ind	holo	0.297782	0.368002	0.38176	0.273589
3c2g_B	3c2h_B	Loop	Ind	holo	0.682226	0.657257	0.691759	0.526497
3d5w_A	3d5u_A	Loop	Ind	holo	0.14714	0.179674	0.170865	0.1129
1yw1_AA	1tvl_AA	Loop	Ind	holo	0.395167	0.405398	0.412388	0.303955
1rxt_C	1rxt_B	Loop	Ind	holo	0.168125	0.144603	0.148589	0.141483
2ytz_AB	2dul_AA	Loop	Ind	holo	0.312488	0.419902	0.390861	0.57765
3dbs_A	1e8y_A	Loop	Ind	holo	0.307222	0.306238	0.221982	0.218224
1huj_AB	2ik9_AB	Loop	Ind	holo	0.477013	0.460471	0.470883	0.436533
4jdw_AA	2jdw_AA	Loop	Ind	holo	0.222242	0.148522	0.16171	0.196396
1dkq_A	1dkl_B	Loop	Ind	holo	0.264495	0.380717	0.267618	0.224462
1qyy_G	1m0z_B	Loop	Ind	holo	0.213943	0.148359	0.161067	0.253189
2nrz_B	2nrt_A	Loop	Ind	holo	0.455158	0.411308	0.432638	0.359693
2d1e_A	2dke_A	Loop	Ind	holo	0.178568	0.15015	0.166821	0.197267
2qfb_H	2qfd_C	Loop	Ind	holo	0.381366	0.368898	0.312145	0.382853
2z76_AB	2z7a_AB	Loop	Ind	holo	0.501811	0.492286	0.506588	0.592335
2v6g_A	2v6f_A	Loop	Ind	holo	0.20924	0.308419	0.322352	0.183557
2yx6_BC	2yx6_DD	Loop	Ind	holo	0.205188	0.239966	0.232573	0.29458
2j6i_AD	2fss_BC	Loop	Ind	holo	0.639252	0.659837	0.660914	0.470901
2j9t_A	2izp_B	Loop	Ind	holo	0.370407	0.523802	0.512888	0.501978
1r7y_AA	2pgy_AA	Loop	Ind	holo	0.310264	0.416607	0.416203	0.272428
2oxn_A	1tr9_A	Loop	Ind	holo	0.306086	0.179665	0.204397	0.181636
1t15_A	1t2u_A	Loop	Ind	holo	0.34504	0.379667	0.343121	0.485964
3cc9_AB	3mav_AB	Loop	Ind	holo	0.603229	0.583196	0.610155	0.359999
2zcc_B	2znv_C	Loop	Ind	holo	0.276981	0.403459	0.330636	0.308051
1pnf_A	1pgs_A	Loop	Ind	holo	0.264213	0.193031	0.183222	0.272789
2ddo_AB	2ddm_AB	Loop	Ind	holo	0.214374	0.274669	0.271901	0.21164
1dqe_A	2fjy_B	Loop	Ind	holo	0.201872	0.247032	0.225279	0.198704
1f31_A	1s0g_A	Loop	Ind	holo	0.192498	0.209774	0.199297	0.133182
2qoq_A	2qo2_A	Loop	Ind	holo	0.283477	0.331594	0.320785	0.23159
2gzs_A	2gzr_A	Loop	Ind	holo	0.295169	0.374738	0.362505	0.252914
1re2_A	1lyy_A	Loop	Ind	holo	0.398481	0.405548	0.32154	0.322525
2f8d_AB	2f6p_AB	Loop	Ind	holo	0.476997	0.542709	0.556877	0.454054
2p50_AB	1ymy_AB	Loop	Ind	holo	0.378038	0.398102	0.323664	0.399276
2sbl_A	1f8n_A	Loop	Ind	holo	0.246205	0.256714	0.262006	0.224444
1ebf_AB	1ebu_AB	Loop	Ind	holo	0.433656	0.347313	0.391149	0.475626
3lkf_A	2lkf_A	Loop	Ind	holo	0.232213	0.249256	0.258447	0.20962
2orz_A	2orx_A	Loop	Ind	holo	0.248458	0.302967	0.302084	0.350038
1x2h_A	1x2g_C	Loop	Ind	holo	0.435618	0.350312	0.331826	0.401125
1gvg_A	1ds0_A	Loop	Ind	holo	0.254412	0.250454	0.292224	0.273737
1set_AB	1sry_AB	Loop	Ind	holo	0.159319	0.174635	0.168641	0.101546
3d97_A	3d97_B	Loop	Ind	holo	0.211393	0.344244	0.240357	0.265832
2dds_A	2uyr_X	Loop	Ind	holo	0.321305	0.278433	0.257025	0.2115
1azx_I	1br8_L	Loop	Ind	holo	0.148055	0.2245	0.20193	0.097116
