# Supplementary material for: A Coarse-Grained Elastic Network Atom Contact Model and Its Use in the Simulation of Protein Dynamics and the Prediction of the Effect of Mutations
Source: PLoS Comput Biol. 2014 Apr 24;10(4):e1003569. doi: 10.1371/journal.pcbi.1003569 (PMC3998880; doi:10.1371/journal.pcbi.1003569)
Supplement: Table S3 — Experimental and predicted ΔΔG values on the effect of mutations. (BZ2) [file pcbi.1003569.s003.bz2]

Archive with 1 entries (1 files):
- pcbi.1003569.s003
