# Supplementary material for: A Coarse-Grained Elastic Network Atom Contact Model and Its Use in the Simulation of Protein Dynamics and the Prediction of the Effect of Mutations
Source: PLoS Comput Biol. 2014 Apr 24;10(4):e1003569. doi: 10.1371/journal.pcbi.1003569 (PMC3998880; doi:10.1371/journal.pcbi.1003569)
Supplement: Table S3 — Experimental and predicted ΔΔG values on the effect of mutations. (BZ2) [file pcbi.1003569.s003.bz2 › pcbi.1003569.s003]

## Sheet: Sheet1
Model	PDB	Mut	Experimental Energie	Prediction
ANM	1AJ3	D93A	-0.7	-0.0015875
ANM	1AJ3	D93G	0.3	-0.002075
ANM	1AJ3	E25A	-0.1	0.0013425
ANM	1AJ3	H10A	-0.5	-0.020995
ANM	1AJ3	I23A	3.6	-0.005615
ANM	1AJ3	I84A	2	-0.022215
ANM	1AJ3	K26A	0	0.00049
ANM	1AJ3	K47A	-0.4	0.0084225
ANM	1AJ3	K47G	0.5	0.0076925
ANM	1AJ3	K96A	0.4	0.00879
ANM	1AJ3	K96G	1.3	0.00818
ANM	1AJ3	L45A	0.2	0.0410175
ANM	1AJ3	L88A	2.8	-0.0017075
ANM	1AJ3	L98A	3.8	-0.00659
ANM	1AJ3	N44G	0.4	0.00293
ANM	1AJ3	Q86A	0	0.0009775
ANM	1AJ3	Q86G	1.3	0.00049
ANM	1AJ3	T40A	-0.3	0.130615
ANM	1AJ3	V30A	0.2	-0.0023175
ANM	1AJ3	V42A	0.4	0.03174
ANM	1AKY	Q48E	0.96	-0.00293
ANM	1AON	I48W	0.2	0.178465
ANM	1APS	I75V	1.41	0.0111075
ANM	1BNI	I76T	2.64	-0.625366
ANM	1BNI	K27A	-0.44	-0.588501
ANM	1BNI	R59A	-0.64	-0.610476
ANM	1BTA	K22Q	0.79	0.003965
ANM	1BTA	K60E	1.17	0.0343
ANM	1BTA	R75L	-0.75	0.0753775
ANM	1BVC	H119F	0.68	-0.0146475
ANM	1BVC	H24V	0.52	0.0216075
ANM	1BVC	H48Q	0.62	-0.00537
ANM	1C9O	E21A	0.29	-0.88603
ANM	1C9O	E50K	0.58	-0.884565
ANM	1C9O	F38W	-0.24	-0.86894
ANM	1CEY	A77G	0.31	0.0555425
ANM	1CEY	A80G	-0.43	0.007325
ANM	1CEY	A88G	-0.04	-0.00293
ANM	1CEY	A99G	0.48	0.0459
ANM	1CEY	D12A	-2.5	-0.0061025
ANM	1CEY	D57A	-3.3	-0.0172125
ANM	1CEY	F14N	-2.64	0.0051275
ANM	1CSE	V54A	1.58	-0.004635
ANM	1CUN	A126G	1.65	-0.00049
ANM	1CUN	A156G	1.45	0.008785
ANM	1CUN	A173G	1.95	0
ANM	1CUN	A191G	1.35	0.213375
ANM	1CUN	A212G	1.45	-0.005375
ANM	1CUN	F157L	1.85	0.001465
ANM	1CUN	I128A	1.65	-0.00928
ANM	1CUN	I128V	2.85	-0.010255
ANM	1CUN	K152A	0.15	-0.016605
ANM	1CUN	K152G	1.45	-0.01709
ANM	1CUN	L196A	4.55	-0.00879
ANM	1CUN	L203A	4.05	0.022945
ANM	1CUN	L214A	3.65	-0.00293
ANM	1CUN	M193A	2.65	0.01318
ANM	1CUN	Q115G	1.15	-0.029785
ANM	1CUN	S201A	-0.15	-0.06348
ANM	1CUN	S201G	0.95	-0.06299
ANM	1DKT	K11A	-0.62	-9.69511
ANM	1DKT	M58L	0.23	-9.75285
ANM	1DKT	R71A	0.59	-9.75114
ANM	1DKT	S39A	0.6	-9.68473
ANM	1DKT	S9A	0.43	-9.75212
ANM	1DKT	V55A	0.73	-9.76213
ANM	1E65	A82G	3.11	0.011475
ANM	1E65	H117G	2.18	-0.06836
ANM	1E65	I20T	2.39	-0.00806
ANM	1E65	I7S	3.44	0.024415
ANM	1E65	L50V	0.36	-0.02246
ANM	1E65	V31T	1.08	0.00366
ANM	1E65	V60G	3.11	0.00781
ANM	1E65	V95T	-0.96	-0.010745
ANM	1EY0	D19F	1.28	0.01465
ANM	1EY0	D21K	-1.1	-0.003905
ANM	1EY0	D77K	3.28	-0.0083
ANM	1EY0	G29V	3.11	0.02295
ANM	1EY0	G55V	1.48	-0.00464
ANM	1EY0	G86F	1.99	0.00366
ANM	1EY0	G96F	2.55	0.160645
ANM	1EY0	G96V	3.74	0.25244
ANM	1EY0	H124E	-0.46	0.011965
ANM	1EY0	I139L	0.09	0
ANM	1EY0	I15M	0.15	0.026855
ANM	1EY0	I72L	0.23	0.00073
ANM	1EY0	I92M	1.75	0.020995
ANM	1EY0	K24F	0.4	-0.00293
ANM	1EY0	K63Q	0.89	0.00122
ANM	1EY0	K70E	0.3	-0.014405
ANM	1EY0	K78Q	0.15	-0.000735
ANM	1EY0	K9F	1.03	-0.060305
ANM	1EY0	L108V	3.81	0.000245
ANM	1EY0	L125I	0.96	0.004395
ANM	1EY0	L137V	1.42	-0.03662
ANM	1EY0	L14V	1.63	-0.01709
ANM	1EY0	L36V	3.58	0.00879
ANM	1EY0	L37I	1.82	0.067385
ANM	1EY0	L7V	1.15	-0.00757
ANM	1EY0	L89I	1.04	-0.016115
ANM	1EY0	M65F	1.62	0
ANM	1EY0	M65I	1.43	0.0105
ANM	1EY0	R105C	2.55	0.00781
ANM	1EY0	T13C	1.2	0
ANM	1EY0	T22I	0.61	0.021485
ANM	1EY0	T33C	1.04	-0.00659
ANM	1EY0	T41I	-0.86	-0.04663
ANM	1EY0	T44C	0.04	0.02832
ANM	1EY0	T82C	0.19	0.016115
ANM	1EY0	T82I	-0.51	0.036865
ANM	1EY0	V104I	-0.27	0.00049
ANM	1EY0	V111I	0.74	0.04907
ANM	1EY0	V111L	0.88	0.02661
ANM	1EY0	V114I	0.15	-0.21509
ANM	1EY0	V23I	-0.03	-0.014405
ANM	1EY0	V23L	0.02	-0.013185
ANM	1EY0	V39I	-0.11	-0.07202
ANM	1EY0	V39L	0.9	-0.0083
ANM	1EY0	V51L	0.1	-0.081785
ANM	1EY0	V66I	0.76	0.00952
ANM	1EY0	V74L	1.12	-0.010255
ANM	1EY0	Y27C	2.72	0.00293
ANM	1EY0	Y54F	0.38	-0.02344
ANM	1FNA	I34V	0.11	-0.005005
ANM	1FNA	V50A	2.85	0.014645
ANM	1FTG	A84G	1.9	-0.0013425
ANM	1FTG	D126K	-0.81	-0.146362
ANM	1FTG	D65K	0.1	0.0010975
ANM	1FTG	D75K	-1.03	-0.180297
ANM	1FTG	E72K	-1.41	0.011475
ANM	1FTG	I156V	3.16	-0.00647
ANM	1FTG	L6A	3.11	0.001585
ANM	1FTG	N97A	0.58	-0.029785
ANM	1FTG	Q99A	-1.59	0.00354
ANM	1FTG	S110A	0.73	0.0018325
ANM	1FTG	V160A	2.07	0.04309
ANM	1G4I	F106A	1.23	-0.00537
ANM	1G4I	F22I	-1.43	0.003665
ANM	1G4I	F22Y	-0.83	0.00171
ANM	1G4I	H48A	1.93	-0.020505
ANM	1G4I	H48Q	0.49	-0.022705
ANM	1HME	G35H	0.33	-0.023315
ANM	1HMK	I55V	2.72	0.019535
ANM	1HMK	I89V	0.86	0.006595
ANM	1HMK	I95V	1.72	0.006595
ANM	1HMK	L110A	0.35	-0.007565
ANM	1HMK	L12A	2.73	-0.00781
ANM	1HMK	L96A	1.75	-0.008785
ANM	1HMK	T29V	-2.26	0.0105
ANM	1HMK	V27A	1.24	0.00049
ANM	1HMK	V8A	0.83	-0.00781
ANM	1HMK	W60A	2.01	0.009525
ANM	1HMK	Y103F	2.13	0.019775
ANM	1HMS	F16S	3.98	0.010985
ANM	1HMS	F4S	3.67	-0.003665
ANM	1HMS	F57S	2.43	0.14502
ANM	1HMS	L66G	3.67	-0.006835
ANM	1HMS	R106T	2.84	-0.023195
ANM	1HMS	T40E	2.4	0.0083
ANM	1IET	D60R	-0.14	-0.03711
ANM	1IFC	F68A	0.42	-0.001465
ANM	1IFC	F93A	2.37	0.00415
ANM	1IFC	G65A	0.94	0.0083
ANM	1IFC	L64G	2.26	0.000245
ANM	1IFC	V60C	0.07	-0.001955
ANM	1IFC	V60N	0.83	0.005615
ANM	1IFC	W6Y	0.87	0.000975
ANM	1IGV	Y13F	1.08	-0.006835
ANM	1IHB	F37H	0.66	-0.235922
ANM	1IHB	F82Q	0.37	-0.279622
ANM	1IMQ	E31L	0.67	-0.146363
ANM	1IMQ	E41V	-0.89	0.02594
ANM	1IMQ	V19L	1.82	0.00293
ANM	1JIW	D10A	0.7	-0.00049
ANM	1JIW	W15F	2.3	-0.000245
ANM	1K9Q	L30Y	-0.27	-0.044005
ANM	1LNI	D79F	-2.73	0.00769
ANM	1LNI	D79I	-2.85	0.01648
ANM	1LNI	D79K	-2.35	0.006345
ANM	1LNI	D79L	-2.65	0.0083
ANM	1LNI	D79N	-1.46	0.00696
ANM	1LNI	D79Y	-2.9	0.0083
ANM	1LNI	H85Q	0	-0.004395
ANM	1LNI	Q94K	-0.56	0.002075
ANM	1LNI	T16V	-0.3	0.00415
ANM	1LNI	T56V	1.9	-0.0199
ANM	1LNI	V43T	0.5	-0.01111
ANM	1LNI	Y30F	-0.4	0.01489
ANM	1LNI	Y55F	0.6	0.016845
ANM	1LNI	Y80F	1.5	0.003905
ANM	1LZ1	G105A	0.62	-0.0426
ANM	1MGR	Y54F	2.6	-0.004395
ANM	1MGR	Y84F	1	-0.01294
ANM	1MJC	F20L	0.31	0.0152
ANM	1MJC	F20S	1.16	-0.00116
ANM	1MJC	F31S	1.03	0.007385
ANM	1MJC	S52W	0.2	0.0440675
ANM	1MSI	D58N	0.2	-0.00769
ANM	1MSI	E25A	0.09	0.0030525
ANM	1MSI	R47A	0.74	-0.03076
ANM	1OIA	Y78F	0	-25.5242
ANM	1OIA	Y86T	2.9	-25.5559
ANM	1P2P	H48K	2.12	0.003665
ANM	1QLP	A183I	-1.8	0.029295
ANM	1QLP	A183V	-3.8	0.025875
ANM	1QLP	A248F	-1.8	0.02441
ANM	1QLP	A248I	-2.2	0.031735
ANM	1QLP	A248L	-0.35	-0.036135
ANM	1QLP	A248V	-2.3	-0.0293
ANM	1QLP	A284I	0	0.037595
ANM	1QLP	A284V	-0.8	0.040035
ANM	1QLP	A31L	-0.9	-0.02881
ANM	1QLP	A70G	-1.6	-0.0070825
ANM	1QLP	M374I	-2.3	0.0014625
ANM	1QLP	S330R	2.44	0.018555
ANM	1QLP	S381A	-1	0.015625
ANM	1QLP	V321I	-0.6	0.02197
ANM	1QLP	V364L	0.3	0.14404
ANM	1QLP	V55I	0.2	0.025875
ANM	1QLP	W238F	-0.98	0.029295
ANM	1QLP	Y160W	-1.18	0.043455
ANM	1RG8	C16S	2.81	-0.00342
ANM	1RG8	L44F	-0.59	0.01294
ANM	1RG8	N106G	-0.16	-0.00122
ANM	1RG8	V109I	0.05	0.003175
ANM	1RIS	F60A	0.81	-0.01892
ANM	1RIS	I8A	3.56	0.023195
ANM	1RIS	L21A	0.16	0.017215
ANM	1RIS	L48A	0.21	0.166625
ANM	1RIS	L75A	1.35	-0.008545
ANM	1RIS	L79A	3.91	-0.00293
ANM	1RIS	Y33A	-0.41	-0.005005
ANM	1RN1	D49A	-0.5	-12.36
ANM	1RN1	G23A	1.2	-12.2424
ANM	1RN1	V16T	3.65	-12.2397
ANM	1RN1	V78S	4.73	-12.2438
ANM	1RN1	V78T	3.59	-12.2455
ANM	1RTB	A5S	0.27	-0.0395525
ANM	1RTB	F46V	4.55	0.0383275
ANM	1RTB	V57A	2.85	-0.0634775
ANM	1RTB	V57L	2.37	-0.0542025
ANM	1RTB	V63A	2.03	-0.0334475
ANM	1SHF	E107F	1.63	-0.185587
ANM	1SHF	E107H	0.99	-0.181682
ANM	1SHF	E107K	0.97	-0.190102
ANM	1SHF	E107L	3.02	-0.177162
ANM	1SHF	E107Y	2.4	-0.176797
ANM	1SHF	G128A	1.78	-0.121502
ANM	1SHF	I111A	2.84	-0.150552
ANM	1SHF	I111L	0.71	-0.147622
ANM	1SHF	S124D	2.02	-0.171182
ANM	1SHF	S124F	1.9	-0.0992817
ANM	1SHF	S124G	1.68	-0.183877
ANM	1SHF	S124H	1.25	-0.158732
ANM	1SHF	S124L	0.37	-0.226112
ANM	1SHF	S124N	0.73	-0.170082
ANM	1SHF	V138M	0.52	-0.176677
ANM	1UZC	A61G	2.07	-0.01056
ANM	1UZC	E27A	0.62	0.0410175
ANM	1UZC	I44V	0.3	0.050415
ANM	1UZC	Q38G	1.57	-0.0014025
ANM	1YYJ	A20G	1.97	0.000975
ANM	1YYJ	F61A	4.52	0.005615
ANM	1YYJ	F65A	1.92	-0.00415
ANM	1YYJ	L3A	1.6	0.073485
ANM	1ZNJ	F25D	-0.48	0.047
ANM	1ZNJ	H10E	-1.11	0.003175
ANM	1ZNJ	H10T	-0.03	0.003785
ANM	2A01	L141R	0.65	0.05664
ANM	2A36	T22A	-0.4	0.018555
ANM	2A36	T22F	-1.3	-0.006465
ANM	2A36	T22L	-0.5	-0.012085
ANM	2A36	T22N	-1.3	0.00049
ANM	2DRI	V50E	3.5	0.003905
ANM	2LZM	A146I	4.31	0.012695
ANM	2LZM	F153C	3.11	-0.008055
ANM	2LZM	G51D	2.63	0.0542
ANM	2LZM	I58Y	3.11	0.017335
ANM	2NVH	C8S	3.74	-0.141845
ANM	2NVH	N7D	-0.09	0.10327
ANM	2NVH	R4Q	0.57	-0.00098
ANM	2RN2	H62A	-0.44	0.004635
ANM	2RN2	H83A	-0.07	-0.003175
ANM	3MBP	W10A	4.31	0.0197775
ANM	3PGK	H388Q	0.84	0.03418
ANM	3PGK	Y122W	2.19	-0.0083025
ANM	3PGK	Y48W	1.62	-0.0249025
ANM	3SIL	A53L	-0.9	0.008785
ANM	4LYZ	E35A	-1.24	0.014525
ANM	5DFR	G121C	0.22	0.020755
ANM	5DFR	G121H	0.56	0.0083
ANM	5DFR	G67S	0.27	0.010745
ANM	5DFR	G67T	0.62	0.010745
ANM	5DFR	G95A	0.9	0.04297
ANM	5DFR	I155T	2.53	0.073975
ANM	5DFR	I2V	0.55	-0.005615
ANM	5DFR	N59T	0.05	-0.00366
ANM	5DFR	N59W	0.79	0.033935
ANM	5DFR	V40H	2.76	-0.013425
ANM	5DFR	W30M	1.94	-0.039305
ANM	5PTI	A16T	1.7	-0.02783
ANM	5PTI	A16V	1.3	-0.089965
ANM	5PTI	Y35D	3.8	-0.002685
Automute	1AJ3	D93A	-0.7	0.295
Automute	1AJ3	D93G	0.3	0.29
Automute	1AJ3	E25A	-0.1	0.32
Automute	1AJ3	H10A	-0.5	0.5
Automute	1AJ3	I23A	3.6	1.315
Automute	1AJ3	I84A	2	1.38
Automute	1AJ3	K26A	0	0.285
Automute	1AJ3	K47A	-0.4	0.53
Automute	1AJ3	K47G	0.5	0.56
Automute	1AJ3	K96A	0.4	0.345
Automute	1AJ3	K96G	1.3	0.255
Automute	1AJ3	L45A	0.2	1.275
Automute	1AJ3	L88A	2.8	1.335
Automute	1AJ3	L98A	3.8	1.195
Automute	1AJ3	N44G	0.4	0.91
Automute	1AJ3	Q86A	0	0.215
Automute	1AJ3	Q86G	1.3	0.28
Automute	1AJ3	T40A	-0.3	0.175
Automute	1AJ3	V30A	0.2	1.48
Automute	1AJ3	V42A	0.4	1.405
Automute	1AKY	Q48E	0.96	0.03
Automute	1AON	I48W	0.2	0.66
Automute	1APS	I75V	1.41	1.1
Automute	1BNI	I76T	2.64	0.945
Automute	1BNI	K27A	-0.44	0.09
Automute	1BNI	R59A	-0.64	0.49
Automute	1BTA	K22Q	0.79	-0.17
Automute	1BTA	K60E	1.17	0.595
Automute	1BTA	R75L	-0.75	0.83
Automute	1BVC	H119F	0.68	0.18
Automute	1BVC	H24V	0.52	0.12
Automute	1BVC	H48Q	0.62	0.145
Automute	1C9O	E21A	0.29	0.275
Automute	1C9O	E50K	0.58	0.545
Automute	1C9O	F38W	-0.24	0.74
Automute	1CEY	A77G	0.31	0.49
Automute	1CEY	A80G	-0.43	1.13
Automute	1CEY	A88G	-0.04	0.8
Automute	1CEY	A99G	0.48	1.415
Automute	1CEY	D12A	-2.5	0.125
Automute	1CEY	D57A	-3.3	0.905
Automute	1CEY	F14N	-2.64	1.19
Automute	1CSE	V54A	1.58	1.495
Automute	1CUN	A126G	1.65	0.835
Automute	1CUN	A156G	1.45	0.21
Automute	1CUN	A173G	1.95	0.92
Automute	1CUN	A191G	1.35	1.045
Automute	1CUN	A212G	1.45	0.475
Automute	1CUN	F157L	1.85	0.905
Automute	1CUN	I128A	1.65	1.105
Automute	1CUN	I128V	2.85	0.36
Automute	1CUN	K152A	0.15	-0.265
Automute	1CUN	K152G	1.45	-0.255
Automute	1CUN	L196A	4.55	0.9
Automute	1CUN	L203A	4.05	0.855
Automute	1CUN	L214A	3.65	1.075
Automute	1CUN	M193A	2.65	0.98
Automute	1CUN	Q115G	1.15	0.395
Automute	1CUN	S201A	-0.15	0.345
Automute	1CUN	S201G	0.95	0.385
Automute	1DKT	K11A	-0.62	-0.13
Automute	1DKT	M58L	0.23	0.55
Automute	1DKT	R71A	0.59	0.715
Automute	1DKT	S39A	0.6	0.22
Automute	1DKT	S9A	0.43	0.315
Automute	1DKT	V55A	0.73	0.595
Automute	1E65	A82G	3.11	0.635
Automute	1E65	H117G	2.18	0.58
Automute	1E65	I20T	2.39	1.24
Automute	1E65	I7S	3.44	1.31
Automute	1E65	L50V	0.36	0.99
Automute	1E65	V31T	1.08	1.42
Automute	1E65	V60G	3.11	1.205
Automute	1E65	V95T	-0.96	0.575
Automute	1EY0	D19F	1.28	0.095
Automute	1EY0	D21K	-1.1	0.46
Automute	1EY0	D77K	3.28	0.865
Automute	1EY0	G29V	3.11	0.645
Automute	1EY0	G55V	1.48	0.5
Automute	1EY0	G86F	1.99	0.5
Automute	1EY0	G96F	2.55	0.745
Automute	1EY0	G96V	3.74	0.78
Automute	1EY0	H124E	-0.46	0.11
Automute	1EY0	I139L	0.09	0.425
Automute	1EY0	I15M	0.15	0.545
Automute	1EY0	I72L	0.23	0.31
Automute	1EY0	I92M	1.75	0.835
Automute	1EY0	K24F	0.4	0.155
Automute	1EY0	K63Q	0.89	0.34
Automute	1EY0	K70E	0.3	0.185
Automute	1EY0	K78Q	0.15	-0.11
Automute	1EY0	K9F	1.03	0.17
Automute	1EY0	L108V	3.81	0.56
Automute	1EY0	L125I	0.96	0.815
Automute	1EY0	L137V	1.42	0.55
Automute	1EY0	L14V	1.63	0.71
Automute	1EY0	L36V	3.58	0.665
Automute	1EY0	L37I	1.82	0.665
Automute	1EY0	L7V	1.15	0.745
Automute	1EY0	L89I	1.04	0.84
Automute	1EY0	M65F	1.62	0.63
Automute	1EY0	M65I	1.43	0.625
Automute	1EY0	R105C	2.55	0.86
Automute	1EY0	T13C	1.2	0.58
Automute	1EY0	T22I	0.61	0.32
Automute	1EY0	T33C	1.04	0.415
Automute	1EY0	T41I	-0.86	0.095
Automute	1EY0	T44C	0.04	0.155
Automute	1EY0	T82C	0.19	0.255
Automute	1EY0	T82I	-0.51	0.265
Automute	1EY0	V104I	-0.27	0.235
Automute	1EY0	V111I	0.74	0.475
Automute	1EY0	V111L	0.88	0.57
Automute	1EY0	V114I	0.15	0.32
Automute	1EY0	V23I	-0.03	0.45
Automute	1EY0	V23L	0.02	0.535
Automute	1EY0	V39I	-0.11	0.345
Automute	1EY0	V39L	0.9	0.53
Automute	1EY0	V51L	0.1	0.62
Automute	1EY0	V66I	0.76	0.08
Automute	1EY0	V74L	1.12	0.495
Automute	1EY0	Y27C	2.72	1.065
Automute	1EY0	Y54F	0.38	-0.195
Automute	1FNA	I34V	0.11	0.36
Automute	1FNA	V50A	2.85	0.995
Automute	1FTG	A84G	1.9	0.925
Automute	1FTG	D126K	-0.81	0.69
Automute	1FTG	D65K	0.1	0.39
Automute	1FTG	D75K	-1.03	0.255
Automute	1FTG	E72K	-1.41	0.44
Automute	1FTG	I156V	3.16	0.475
Automute	1FTG	L6A	3.11	1.21
Automute	1FTG	N97A	0.58	0.805
Automute	1FTG	Q99A	-1.59	0.39
Automute	1FTG	S110A	0.73	0.25
Automute	1FTG	V160A	2.07	1.06
Automute	1G4I	F106A	1.23	0.37
Automute	1G4I	F22I	-1.43	0.345
Automute	1G4I	F22Y	-0.83	0.365
Automute	1G4I	H48A	1.93	1.19
Automute	1G4I	H48Q	0.49	0.72
Automute	1HME	G35H	0.33	0.65
Automute	1HMK	I55V	2.72	0.36
Automute	1HMK	I89V	0.86	0.395
Automute	1HMK	I95V	1.72	0.425
Automute	1HMK	L110A	0.35	0.71
Automute	1HMK	L12A	2.73	1.42
Automute	1HMK	L96A	1.75	1.09
Automute	1HMK	T29V	-2.26	-0.325
Automute	1HMK	V27A	1.24	0.935
Automute	1HMK	V8A	0.83	0.83
Automute	1HMK	W60A	2.01	0.935
Automute	1HMK	Y103F	2.13	0.365
Automute	1HMS	F16S	3.98	0.925
Automute	1HMS	F4S	3.67	1.105
Automute	1HMS	F57S	2.43	1.16
Automute	1HMS	L66G	3.67	1.5
Automute	1HMS	R106T	2.84	0.87
Automute	1HMS	T40E	2.4	0.625
Automute	1IET	D60R	-0.14	0.19
Automute	1IFC	F68A	0.42	1.04
Automute	1IFC	F93A	2.37	0.92
Automute	1IFC	G65A	0.94	0.685
Automute	1IFC	L64G	2.26	1.67
Automute	1IFC	V60C	0.07	0.55
Automute	1IFC	V60N	0.83	0.83
Automute	1IFC	W6Y	0.87	0.92
Automute	1IGV	Y13F	1.08	0.375
Automute	1IHB	F37H	0.66	0.605
Automute	1IHB	F82Q	0.37	0.84
Automute	1IMQ	E31L	0.67	0.36
Automute	1IMQ	E41V	-0.89	0.29
Automute	1IMQ	V19L	1.82	0.58
Automute	1JIW	D10A	0.7	0.88
Automute	1JIW	W15F	2.3	1.565
Automute	1K9Q	L30Y	-0.27	1.02
Automute	1LNI	D79F	-2.73	0.285
Automute	1LNI	D79I	-2.85	0.265
Automute	1LNI	D79K	-2.35	0.28
Automute	1LNI	D79L	-2.65	0.3
Automute	1LNI	D79N	-1.46	0.315
Automute	1LNI	D79Y	-2.9	0.28
Automute	1LNI	H85Q	0	0.485
Automute	1LNI	Q94K	-0.56	0.315
Automute	1LNI	T16V	-0.3	0.32
Automute	1LNI	T56V	1.9	0.085
Automute	1LNI	V43T	0.5	1.045
Automute	1LNI	Y30F	-0.4	0.605
Automute	1LNI	Y55F	0.6	0.425
Automute	1LNI	Y80F	1.5	0.015
Automute	1LZ1	G105A	0.62	0.025
Automute	1MGR	Y54F	2.6	0.425
Automute	1MGR	Y84F	1	0.65
Automute	1MJC	F20L	0.31	0.45
Automute	1MJC	F20S	1.16	0.73
Automute	1MJC	F31S	1.03	0.7
Automute	1MJC	S52W	0.2	0.19
Automute	1MSI	D58N	0.2	0.31
Automute	1MSI	E25A	0.09	0.28
Automute	1MSI	R47A	0.74	0.505
Automute	1OIA	Y78F	0	0.59
Automute	1OIA	Y86T	2.9	0.93
Automute	1P2P	H48K	2.12	0.88
Automute	1QLP	A183I	-1.8	0.695
Automute	1QLP	A183V	-3.8	0.735
Automute	1QLP	A248F	-1.8	0.515
Automute	1QLP	A248I	-2.2	0.515
Automute	1QLP	A248L	-0.35	0.525
Automute	1QLP	A248V	-2.3	0.54
Automute	1QLP	A284I	0	0.265
Automute	1QLP	A284V	-0.8	0.275
Automute	1QLP	A31L	-0.9	0.375
Automute	1QLP	A70G	-1.6	-0.145
Automute	1QLP	M374I	-2.3	0.2
Automute	1QLP	S330R	2.44	-0.21
Automute	1QLP	S381A	-1	0.14
Automute	1QLP	V321I	-0.6	0.37
Automute	1QLP	V364L	0.3	0.77
Automute	1QLP	V55I	0.2	0.36
Automute	1QLP	W238F	-0.98	0.945
Automute	1QLP	Y160W	-1.18	1.145
Automute	1RG8	C16S	2.81	0.98
Automute	1RG8	L44F	-0.59	1.3
Automute	1RG8	N106G	-0.16	0.49
Automute	1RG8	V109I	0.05	0.545
Automute	1RIS	F60A	0.81	1.35
Automute	1RIS	I8A	3.56	1.205
Automute	1RIS	L21A	0.16	0.825
Automute	1RIS	L48A	0.21	1.405
Automute	1RIS	L75A	1.35	1.03
Automute	1RIS	L79A	3.91	1.45
Automute	1RIS	Y33A	-0.41	0.015
Automute	1RN1	D49A	-0.5	0.33
Automute	1RN1	G23A	1.2	0.815
Automute	1RN1	V16T	3.65	0.975
Automute	1RN1	V78S	4.73	1.585
Automute	1RN1	V78T	3.59	1.37
Automute	1RTB	A5S	0.27	0.7
Automute	1RTB	F46V	4.55	0.73
Automute	1RTB	V57A	2.85	1.445
Automute	1RTB	V57L	2.37	0.075
Automute	1RTB	V63A	2.03	0.405
Automute	1SHF	E107F	1.63	-0.645
Automute	1SHF	E107H	0.99	0.73
Automute	1SHF	E107K	0.97	0.975
Automute	1SHF	E107L	3.02	-0.23
Automute	1SHF	E107Y	2.4	-0.12
Automute	1SHF	G128A	1.78	0.34
Automute	1SHF	I111A	2.84	1.03
Automute	1SHF	I111L	0.71	0.46
Automute	1SHF	S124D	2.02	0.075
Automute	1SHF	S124F	1.9	-0.135
Automute	1SHF	S124G	1.68	0
Automute	1SHF	S124H	1.25	0.1
Automute	1SHF	S124L	0.37	-0.04
Automute	1SHF	S124N	0.73	-0.04
Automute	1SHF	V138M	0.52	0.485
Automute	1UZC	A61G	2.07	1.61
Automute	1UZC	E27A	0.62	0.4
Automute	1UZC	I44V	0.3	0.935
Automute	1UZC	Q38G	1.57	0.23
Automute	1YYJ	A20G	1.97	0.57
Automute	1YYJ	F61A	4.52	1.225
Automute	1YYJ	F65A	1.92	1.05
Automute	1YYJ	L3A	1.6	1.07
Automute	1ZNJ	F25D	-0.48	0.41
Automute	1ZNJ	H10E	-1.11	0.12
Automute	1ZNJ	H10T	-0.03	-0.03
Automute	2A01	L141R	0.65	0.32
Automute	2A36	T22A	-0.4	0.365
Automute	2A36	T22F	-1.3	0.335
Automute	2A36	T22L	-0.5	0.36
Automute	2A36	T22N	-1.3	0.355
Automute	2DRI	V50E	3.5	1.45
Automute	2LZM	A146I	4.31	1.62
Automute	2LZM	F153C	3.11	1.475
Automute	2LZM	G51D	2.63	0.83
Automute	2LZM	I58Y	3.11	1.335
Automute	2NVH	C8S	3.74	1.12
Automute	2NVH	N7D	-0.09	0.25
Automute	2NVH	R4Q	0.57	0.395
Automute	2RN2	H62A	-0.44	-0.18
Automute	2RN2	H83A	-0.07	-0.07
Automute	3MBP	W10A	4.31	1.535
Automute	3PGK	H388Q	0.84	0.21
Automute	3PGK	Y122W	2.19	0.685
Automute	3PGK	Y48W	1.62	0.615
Automute	3SIL	A53L	-0.9	0.915
Automute	4LYZ	E35A	-1.24	0.06
Automute	5DFR	G121C	0.22	0.61
Automute	5DFR	G121H	0.56	0.63
Automute	5DFR	G67S	0.27	0.47
Automute	5DFR	G67T	0.62	0.475
Automute	5DFR	G95A	0.9	0.265
Automute	5DFR	I155T	2.53	1.14
Automute	5DFR	I2V	0.55	0.58
Automute	5DFR	N59T	0.05	0.155
Automute	5DFR	N59W	0.79	0.26
Automute	5DFR	V40H	2.76	1.17
Automute	5DFR	W30M	1.94	1.19
Automute	5PTI	A16T	1.7	0.65
Automute	5PTI	A16V	1.3	0.635
Automute	5PTI	Y35D	3.8	1.62
CUPSAT	1AJ3	D93A	-0.7	0.77
CUPSAT	1AJ3	D93G	0.3	0.815
CUPSAT	1AJ3	E25A	-0.1	0.63
CUPSAT	1AJ3	H10A	-0.5	0.44
CUPSAT	1AJ3	I23A	3.6	0.42
CUPSAT	1AJ3	I84A	2	-0.02
CUPSAT	1AJ3	K26A	0	-0.465
CUPSAT	1AJ3	K47A	-0.4	0.58
CUPSAT	1AJ3	K47G	0.5	1.14
CUPSAT	1AJ3	K96A	0.4	1.14
CUPSAT	1AJ3	K96G	1.3	1.2
CUPSAT	1AJ3	L45A	0.2	0.515
CUPSAT	1AJ3	L88A	2.8	2.62
CUPSAT	1AJ3	L98A	3.8	0.78
CUPSAT	1AJ3	N44G	0.4	0.335
CUPSAT	1AJ3	Q86A	0	-0.295
CUPSAT	1AJ3	Q86G	1.3	0.78
CUPSAT	1AJ3	T40A	-0.3	0.45
CUPSAT	1AJ3	V30A	0.2	-0.635
CUPSAT	1AJ3	V42A	0.4	-0.18
CUPSAT	1AKY	Q48E	0.96	0.015
CUPSAT	1AON	I48W	0.2	-0.64
CUPSAT	1APS	I75V	1.41	-0.085
CUPSAT	1BNI	I76T	2.64	0.845
CUPSAT	1BNI	K27A	-0.44	1.095
CUPSAT	1BNI	R59A	-0.64	0.415
CUPSAT	1BTA	K22Q	0.79	0.69
CUPSAT	1BTA	K60E	1.17	0.305
CUPSAT	1BTA	R75L	-0.75	0.78
CUPSAT	1BVC	H119F	0.68	0
CUPSAT	1BVC	H24V	0.52	0.045
CUPSAT	1BVC	H48Q	0.62	0.21
CUPSAT	1C9O	E21A	0.29	-0.32
CUPSAT	1C9O	E50K	0.58	-0.28
CUPSAT	1C9O	F38W	-0.24	0.66
CUPSAT	1CEY	A77G	0.31	-0.3
CUPSAT	1CEY	A80G	-0.43	0.36
CUPSAT	1CEY	A88G	-0.04	-0.05
CUPSAT	1CEY	A99G	0.48	0.155
CUPSAT	1CEY	D12A	-2.5	0.305
CUPSAT	1CEY	D57A	-3.3	0.01
CUPSAT	1CEY	F14N	-2.64	0.79
CUPSAT	1CSE	V54A	1.58	3.22
CUPSAT	1CUN	A126G	1.65	0.76
CUPSAT	1CUN	A156G	1.45	0.675
CUPSAT	1CUN	A173G	1.95	-0.135
CUPSAT	1CUN	A191G	1.35	0.1
CUPSAT	1CUN	A212G	1.45	0.155
CUPSAT	1CUN	F157L	1.85	0.535
CUPSAT	1CUN	I128A	1.65	1.17
CUPSAT	1CUN	I128V	2.85	1.89
CUPSAT	1CUN	K152A	0.15	0.855
CUPSAT	1CUN	K152G	1.45	0.345
CUPSAT	1CUN	L196A	4.55	0.15
CUPSAT	1CUN	L203A	4.05	0.85
CUPSAT	1CUN	L214A	3.65	1.52
CUPSAT	1CUN	M193A	2.65	-0.195
CUPSAT	1CUN	Q115G	1.15	0.71
CUPSAT	1CUN	S201A	-0.15	1.15
CUPSAT	1CUN	S201G	0.95	0.39
CUPSAT	1DKT	K11A	-0.62	0.4
CUPSAT	1DKT	M58L	0.23	0.25
CUPSAT	1DKT	R71A	0.59	0.795
CUPSAT	1DKT	S39A	0.6	0.375
CUPSAT	1DKT	S9A	0.43	0.265
CUPSAT	1DKT	V55A	0.73	0.87
CUPSAT	1E65	A82G	3.11	0.955
CUPSAT	1E65	H117G	2.18	0.745
CUPSAT	1E65	I20T	2.39	1.77
CUPSAT	1E65	I7S	3.44	1.4
CUPSAT	1E65	L50V	0.36	1.37
CUPSAT	1E65	V31T	1.08	0.32
CUPSAT	1E65	V60G	3.11	5.21
CUPSAT	1E65	V95T	-0.96	0.47
CUPSAT	1EY0	D19F	1.28	0.245
CUPSAT	1EY0	D21K	-1.1	0.14
CUPSAT	1EY0	D77K	3.28	1.39
CUPSAT	1EY0	G29V	3.11	1.525
CUPSAT	1EY0	G55V	1.48	-1.745
CUPSAT	1EY0	G86F	1.99	1.53
CUPSAT	1EY0	G96F	2.55	2.5
CUPSAT	1EY0	G96V	3.74	1.9
CUPSAT	1EY0	H124E	-0.46	-0.405
CUPSAT	1EY0	I139L	0.09	0.15
CUPSAT	1EY0	I15M	0.15	0.525
CUPSAT	1EY0	I72L	0.23	0.64
CUPSAT	1EY0	I92M	1.75	1.415
CUPSAT	1EY0	K24F	0.4	0.025
CUPSAT	1EY0	K63Q	0.89	0.325
CUPSAT	1EY0	K70E	0.3	0.145
CUPSAT	1EY0	K78Q	0.15	0.075
CUPSAT	1EY0	K9F	1.03	0.565
CUPSAT	1EY0	L108V	3.81	1.04
CUPSAT	1EY0	L125I	0.96	-0.05
CUPSAT	1EY0	L137V	1.42	0.605
CUPSAT	1EY0	L14V	1.63	1
CUPSAT	1EY0	L36V	3.58	1.555
CUPSAT	1EY0	L37I	1.82	1.11
CUPSAT	1EY0	L7V	1.15	0.11
CUPSAT	1EY0	L89I	1.04	0.72
CUPSAT	1EY0	M65F	1.62	0.77
CUPSAT	1EY0	M65I	1.43	0.88
CUPSAT	1EY0	R105C	2.55	2.3
CUPSAT	1EY0	T13C	1.2	0.615
CUPSAT	1EY0	T22I	0.61	0.195
CUPSAT	1EY0	T33C	1.04	0.94
CUPSAT	1EY0	T41I	-0.86	-0.15
CUPSAT	1EY0	T44C	0.04	-1.04
CUPSAT	1EY0	T82C	0.19	0.035
CUPSAT	1EY0	T82I	-0.51	0.66
CUPSAT	1EY0	V104I	-0.27	-0.705
CUPSAT	1EY0	V111I	0.74	0.93
CUPSAT	1EY0	V111L	0.88	0.83
CUPSAT	1EY0	V114I	0.15	0.135
CUPSAT	1EY0	V23I	-0.03	0.165
CUPSAT	1EY0	V23L	0.02	0.095
CUPSAT	1EY0	V39I	-0.11	0.13
CUPSAT	1EY0	V39L	0.9	-0.305
CUPSAT	1EY0	V51L	0.1	0.425
CUPSAT	1EY0	V66I	0.76	1.28
CUPSAT	1EY0	V74L	1.12	0.865
CUPSAT	1EY0	Y27C	2.72	-0.12
CUPSAT	1EY0	Y54F	0.38	0.265
CUPSAT	1FNA	I34V	0.11	1.095
CUPSAT	1FNA	V50A	2.85	1.365
CUPSAT	1FTG	A84G	1.9	0.84
CUPSAT	1FTG	D126K	-0.81	0.375
CUPSAT	1FTG	D65K	0.1	0.215
CUPSAT	1FTG	D75K	-1.03	-0.31
CUPSAT	1FTG	E72K	-1.41	0.405
CUPSAT	1FTG	I156V	3.16	0.485
CUPSAT	1FTG	L6A	3.11	1.675
CUPSAT	1FTG	N97A	0.58	1.205
CUPSAT	1FTG	Q99A	-1.59	0.335
CUPSAT	1FTG	S110A	0.73	-0.09
CUPSAT	1FTG	V160A	2.07	0.49
CUPSAT	1G4I	F106A	1.23	0.6
CUPSAT	1G4I	F22I	-1.43	0.18
CUPSAT	1G4I	F22Y	-0.83	0.915
CUPSAT	1G4I	H48A	1.93	0.71
CUPSAT	1G4I	H48Q	0.49	0.765
CUPSAT	1HME	G35H	0.33	-1.07
CUPSAT	1HMK	I55V	2.72	0.39
CUPSAT	1HMK	I89V	0.86	0.83
CUPSAT	1HMK	I95V	1.72	0.985
CUPSAT	1HMK	L110A	0.35	-0.42
CUPSAT	1HMK	L12A	2.73	1.275
CUPSAT	1HMK	L96A	1.75	0.275
CUPSAT	1HMK	T29V	-2.26	-0.55
CUPSAT	1HMK	V27A	1.24	1.575
CUPSAT	1HMK	V8A	0.83	0.095
CUPSAT	1HMK	W60A	2.01	0.82
CUPSAT	1HMK	Y103F	2.13	-0.205
CUPSAT	1HMS	F16S	3.98	0.615
CUPSAT	1HMS	F4S	3.67	-0.21
CUPSAT	1HMS	F57S	2.43	0.37
CUPSAT	1HMS	L66G	3.67	0.11
CUPSAT	1HMS	R106T	2.84	-0.42
CUPSAT	1HMS	T40E	2.4	-0.565
CUPSAT	1IET	D60R	-0.14	-0.845
CUPSAT	1IFC	F68A	0.42	1.345
CUPSAT	1IFC	F93A	2.37	1.125
CUPSAT	1IFC	G65A	0.94	1.12
CUPSAT	1IFC	L64G	2.26	0.48
CUPSAT	1IFC	V60C	0.07	0.18
CUPSAT	1IFC	V60N	0.83	1.745
CUPSAT	1IFC	W6Y	0.87	0.005
CUPSAT	1IGV	Y13F	1.08	0.59
CUPSAT	1IHB	F37H	0.66	0.355
CUPSAT	1IHB	F82Q	0.37	1.155
CUPSAT	1IMQ	E31L	0.67	0.45
CUPSAT	1IMQ	E41V	-0.89	0.6
CUPSAT	1IMQ	V19L	1.82	0.15
CUPSAT	1JIW	D10A	0.7	-0.035
CUPSAT	1JIW	W15F	2.3	0.01
CUPSAT	1K9Q	L30Y	-0.27	0.79
CUPSAT	1LNI	D79F	-2.73	0.015
CUPSAT	1LNI	D79I	-2.85	-0.1
CUPSAT	1LNI	D79K	-2.35	-1.09
CUPSAT	1LNI	D79L	-2.65	-0.35
CUPSAT	1LNI	D79N	-1.46	0.65
CUPSAT	1LNI	D79Y	-2.9	-0.535
CUPSAT	1LNI	H85Q	0	0.495
CUPSAT	1LNI	Q94K	-0.56	-0.08
CUPSAT	1LNI	T16V	-0.3	0.71
CUPSAT	1LNI	T56V	1.9	2.16
CUPSAT	1LNI	V43T	0.5	0.48
CUPSAT	1LNI	Y30F	-0.4	0.23
CUPSAT	1LNI	Y55F	0.6	-1.26
CUPSAT	1LNI	Y80F	1.5	0.04
CUPSAT	1LZ1	G105A	0.62	0.215
CUPSAT	1MGR	Y54F	2.6	0.655
CUPSAT	1MGR	Y84F	1	0.26
CUPSAT	1MJC	F20L	0.31	1.065
CUPSAT	1MJC	F20S	1.16	1.62
CUPSAT	1MJC	F31S	1.03	0.585
CUPSAT	1MJC	S52W	0.2	1.79
CUPSAT	1MSI	D58N	0.2	0.3
CUPSAT	1MSI	E25A	0.09	0.165
CUPSAT	1MSI	R47A	0.74	0.7
CUPSAT	1OIA	Y78F	0	-0.305
CUPSAT	1OIA	Y86T	2.9	0.615
CUPSAT	1P2P	H48K	2.12	0.56
CUPSAT	1QLP	A183I	-1.8	-1
CUPSAT	1QLP	A183V	-3.8	-0.445
CUPSAT	1QLP	A248F	-1.8	-0.57
CUPSAT	1QLP	A248I	-2.2	-0.13
CUPSAT	1QLP	A248L	-0.35	0.105
CUPSAT	1QLP	A248V	-2.3	0.19
CUPSAT	1QLP	A284I	0	-1.14
CUPSAT	1QLP	A284V	-0.8	-1.04
CUPSAT	1QLP	A31L	-0.9	0.52
CUPSAT	1QLP	A70G	-1.6	1.86
CUPSAT	1QLP	M374I	-2.3	-1.2
CUPSAT	1QLP	S330R	2.44	0.375
CUPSAT	1QLP	S381A	-1	0.315
CUPSAT	1QLP	V321I	-0.6	0.675
CUPSAT	1QLP	V364L	0.3	0.265
CUPSAT	1QLP	V55I	0.2	0.315
CUPSAT	1QLP	W238F	-0.98	0.21
CUPSAT	1QLP	Y160W	-1.18	0.155
CUPSAT	1RG8	C16S	2.81	2.09
CUPSAT	1RG8	L44F	-0.59	0.915
CUPSAT	1RG8	N106G	-0.16	-0.015
CUPSAT	1RG8	V109I	0.05	0.75
CUPSAT	1RIS	F60A	0.81	0.92
CUPSAT	1RIS	I8A	3.56	1.2
CUPSAT	1RIS	L21A	0.16	0.755
CUPSAT	1RIS	L48A	0.21	0.855
CUPSAT	1RIS	L75A	1.35	0.875
CUPSAT	1RIS	L79A	3.91	0.69
CUPSAT	1RIS	Y33A	-0.41	-0.13
CUPSAT	1RN1	D49A	-0.5	0.15
CUPSAT	1RN1	G23A	1.2	4.48
CUPSAT	1RN1	V16T	3.65	1.39
CUPSAT	1RN1	V78S	4.73	1.85
CUPSAT	1RN1	V78T	3.59	1.11
CUPSAT	1RTB	A5S	0.27	0.615
CUPSAT	1RTB	F46V	4.55	1.195
CUPSAT	1RTB	V57A	2.85	0.17
CUPSAT	1RTB	V57L	2.37	0.21
CUPSAT	1RTB	V63A	2.03	0.745
CUPSAT	1SHF	E107F	1.63	1.16
CUPSAT	1SHF	E107H	0.99	0.775
CUPSAT	1SHF	E107K	0.97	1.1
CUPSAT	1SHF	E107L	3.02	1.72
CUPSAT	1SHF	E107Y	2.4	0.935
CUPSAT	1SHF	G128A	1.78	0.63
CUPSAT	1SHF	I111A	2.84	1.355
CUPSAT	1SHF	I111L	0.71	0.3
CUPSAT	1SHF	S124D	2.02	0.05
CUPSAT	1SHF	S124F	1.9	0.935
CUPSAT	1SHF	S124G	1.68	1.485
CUPSAT	1SHF	S124H	1.25	-0.095
CUPSAT	1SHF	S124L	0.37	1.745
CUPSAT	1SHF	S124N	0.73	1.475
CUPSAT	1SHF	V138M	0.52	1.65
CUPSAT	1UZC	A61G	2.07	1.54
CUPSAT	1UZC	E27A	0.62	0.04
CUPSAT	1UZC	I44V	0.3	0.26
CUPSAT	1UZC	Q38G	1.57	0.33
CUPSAT	1YYJ	A20G	1.97	0.625
CUPSAT	1YYJ	F61A	4.52	0.53
CUPSAT	1YYJ	F65A	1.92	0.53
CUPSAT	1YYJ	L3A	1.6	0.21
CUPSAT	1ZNJ	F25D	-0.48	0.005
CUPSAT	1ZNJ	H10E	-1.11	-0.205
CUPSAT	1ZNJ	H10T	-0.03	0.025
CUPSAT	2A01	L141R	0.65	0.29
CUPSAT	2A36	T22A	-0.4	-1.245
CUPSAT	2A36	T22F	-1.3	6.4
CUPSAT	2A36	T22L	-0.5	1.985
CUPSAT	2A36	T22N	-1.3	0.54
CUPSAT	2DRI	V50E	3.5	0.755
CUPSAT	2LZM	A146I	4.31	1.215
CUPSAT	2LZM	F153C	3.11	2.19
CUPSAT	2LZM	G51D	2.63	1.455
CUPSAT	2LZM	I58Y	3.11	0.89
CUPSAT	2NVH	C8S	3.74	2.03
CUPSAT	2NVH	N7D	-0.09	0.35
CUPSAT	2NVH	R4Q	0.57	0.585
CUPSAT	2RN2	H62A	-0.44	0.11
CUPSAT	2RN2	H83A	-0.07	-0.19
CUPSAT	3MBP	W10A	4.31	0.815
CUPSAT	3PGK	H388Q	0.84	1.195
CUPSAT	3PGK	Y122W	2.19	0.325
CUPSAT	3PGK	Y48W	1.62	-0.105
CUPSAT	3SIL	A53L	-0.9	-0.045
CUPSAT	4LYZ	E35A	-1.24	-0.18
CUPSAT	5DFR	G121C	0.22	1.79
CUPSAT	5DFR	G121H	0.56	1.01
CUPSAT	5DFR	G67S	0.27	3.045
CUPSAT	5DFR	G67T	0.62	2.99
CUPSAT	5DFR	G95A	0.9	1.655
CUPSAT	5DFR	I155T	2.53	0.235
CUPSAT	5DFR	I2V	0.55	1.22
CUPSAT	5DFR	N59T	0.05	1.26
CUPSAT	5DFR	N59W	0.79	0.21
CUPSAT	5DFR	V40H	2.76	0.5
CUPSAT	5DFR	W30M	1.94	1.495
CUPSAT	5PTI	A16T	1.7	0.195
CUPSAT	5PTI	A16V	1.3	0.15
CUPSAT	5PTI	Y35D	3.8	1.82
D-Mutant	1AJ3	D93A	-0.7	0.015
D-Mutant	1AJ3	D93G	0.3	0.5
D-Mutant	1AJ3	E25A	-0.1	0.1
D-Mutant	1AJ3	H10A	-0.5	0.015
D-Mutant	1AJ3	I23A	3.6	0.6
D-Mutant	1AJ3	I84A	2	0.605
D-Mutant	1AJ3	K26A	0	0.05
D-Mutant	1AJ3	K47A	-0.4	0.03
D-Mutant	1AJ3	K47G	0.5	0.335
D-Mutant	1AJ3	K96A	0.4	0.375
D-Mutant	1AJ3	K96G	1.3	0.86
D-Mutant	1AJ3	L45A	0.2	0.42
D-Mutant	1AJ3	L88A	2.8	1.07
D-Mutant	1AJ3	L98A	3.8	0.97
D-Mutant	1AJ3	N44G	0.4	0.45
D-Mutant	1AJ3	Q86A	0	0.235
D-Mutant	1AJ3	Q86G	1.3	0.7
D-Mutant	1AJ3	T40A	-0.3	0.075
D-Mutant	1AJ3	V30A	0.2	0.22
D-Mutant	1AJ3	V42A	0.4	-0.06
D-Mutant	1AKY	Q48E	0.96	0.035
D-Mutant	1AON	I48W	0.2	-0.76
D-Mutant	1APS	I75V	1.41	-2.1
D-Mutant	1BNI	I76T	2.64	0.57
D-Mutant	1BNI	K27A	-0.44	0.205
D-Mutant	1BNI	R59A	-0.64	0.185
D-Mutant	1BTA	K22Q	0.79	-0.015
D-Mutant	1BTA	K60E	1.17	0.625
D-Mutant	1BTA	R75L	-0.75	-0.825
D-Mutant	1BVC	H119F	0.68	-0.595
D-Mutant	1BVC	H24V	0.52	-0.725
D-Mutant	1BVC	H48Q	0.62	-0.1
D-Mutant	1C9O	E21A	0.29	0.11
D-Mutant	1C9O	E50K	0.58	-0.21
D-Mutant	1C9O	F38W	-0.24	-0.295
D-Mutant	1CEY	A77G	0.31	0.045
D-Mutant	1CEY	A80G	-0.43	0.375
D-Mutant	1CEY	A88G	-0.04	0.225
D-Mutant	1CEY	A99G	0.48	0.5
D-Mutant	1CEY	D12A	-2.5	-0.385
D-Mutant	1CEY	D57A	-3.3	-0.385
D-Mutant	1CEY	F14N	-2.64	0.755
D-Mutant	1CSE	V54A	1.58	1.15
D-Mutant	1CUN	A126G	1.65	0.475
D-Mutant	1CUN	A156G	1.45	0.38
D-Mutant	1CUN	A173G	1.95	0.39
D-Mutant	1CUN	A191G	1.35	0.415
D-Mutant	1CUN	A212G	1.45	0.445
D-Mutant	1CUN	F157L	1.85	0.72
D-Mutant	1CUN	I128A	1.65	0.825
D-Mutant	1CUN	I128V	2.85	0.345
D-Mutant	1CUN	K152A	0.15	0.165
D-Mutant	1CUN	K152G	1.45	0.585
D-Mutant	1CUN	L196A	4.55	1.095
D-Mutant	1CUN	L203A	4.05	1.08
D-Mutant	1CUN	L214A	3.65	0.775
D-Mutant	1CUN	M193A	2.65	0.48
D-Mutant	1CUN	Q115G	1.15	0.625
D-Mutant	1CUN	S201A	-0.15	-0.2
D-Mutant	1CUN	S201G	0.95	0.3
D-Mutant	1DKT	K11A	-0.62	0.295
D-Mutant	1DKT	M58L	0.23	-0.3
D-Mutant	1DKT	R71A	0.59	0.73
D-Mutant	1DKT	S39A	0.6	0
D-Mutant	1DKT	S9A	0.43	0.01
D-Mutant	1DKT	V55A	0.73	0.425
D-Mutant	1E65	A82G	3.11	0.525
D-Mutant	1E65	H117G	2.18	0.71
D-Mutant	1E65	I20T	2.39	1.45
D-Mutant	1E65	I7S	3.44	1.23
D-Mutant	1E65	L50V	0.36	0.76
D-Mutant	1E65	V31T	1.08	0.92
D-Mutant	1E65	V60G	3.11	1.065
D-Mutant	1E65	V95T	-0.96	0.59
D-Mutant	1EY0	D19F	1.28	0.145
D-Mutant	1EY0	D21K	-1.1	-0.225
D-Mutant	1EY0	D77K	3.28	-0.175
D-Mutant	1EY0	G29V	3.11	-0.16
D-Mutant	1EY0	G55V	1.48	0.44
D-Mutant	1EY0	G86F	1.99	-0.67
D-Mutant	1EY0	G96F	2.55	-0.335
D-Mutant	1EY0	G96V	3.74	-0.13
D-Mutant	1EY0	H124E	-0.46	-0.02
D-Mutant	1EY0	I139L	0.09	-0.16
D-Mutant	1EY0	I15M	0.15	0.135
D-Mutant	1EY0	I72L	0.23	-0.21
D-Mutant	1EY0	I92M	1.75	0.495
D-Mutant	1EY0	K24F	0.4	-0.97
D-Mutant	1EY0	K63Q	0.89	0.135
D-Mutant	1EY0	K70E	0.3	0.08
D-Mutant	1EY0	K78Q	0.15	0.005
D-Mutant	1EY0	K9F	1.03	-0.335
D-Mutant	1EY0	L108V	3.81	0.375
D-Mutant	1EY0	L125I	0.96	0.24
D-Mutant	1EY0	L137V	1.42	0.26
D-Mutant	1EY0	L14V	1.63	0.295
D-Mutant	1EY0	L36V	3.58	0.69
D-Mutant	1EY0	L37I	1.82	0.315
D-Mutant	1EY0	L7V	1.15	0.205
D-Mutant	1EY0	L89I	1.04	0.015
D-Mutant	1EY0	M65F	1.62	-0.75
D-Mutant	1EY0	M65I	1.43	-0.195
D-Mutant	1EY0	R105C	2.55	0.24
D-Mutant	1EY0	T13C	1.2	-0.35
D-Mutant	1EY0	T22I	0.61	-0.505
D-Mutant	1EY0	T33C	1.04	-0.35
D-Mutant	1EY0	T41I	-0.86	-0.64
D-Mutant	1EY0	T44C	0.04	-0.105
D-Mutant	1EY0	T82C	0.19	-0.345
D-Mutant	1EY0	T82I	-0.51	-0.32
D-Mutant	1EY0	V104I	-0.27	-0.275
D-Mutant	1EY0	V111I	0.74	-0.15
D-Mutant	1EY0	V111L	0.88	-0.26
D-Mutant	1EY0	V114I	0.15	-0.165
D-Mutant	1EY0	V23I	-0.03	-0.51
D-Mutant	1EY0	V23L	0.02	-0.685
D-Mutant	1EY0	V39I	-0.11	-0.34
D-Mutant	1EY0	V39L	0.9	-0.435
D-Mutant	1EY0	V51L	0.1	-0.035
D-Mutant	1EY0	V66I	0.76	-0.575
D-Mutant	1EY0	V74L	1.12	-0.395
D-Mutant	1EY0	Y27C	2.72	0.93
D-Mutant	1EY0	Y54F	0.38	0.16
D-Mutant	1FNA	I34V	0.11	0.45
D-Mutant	1FNA	V50A	2.85	0.71
D-Mutant	1FTG	A84G	1.9	0.875
D-Mutant	1FTG	D126K	-0.81	-0.235
D-Mutant	1FTG	D65K	0.1	-0.32
D-Mutant	1FTG	D75K	-1.03	-0.435
D-Mutant	1FTG	E72K	-1.41	-0.43
D-Mutant	1FTG	I156V	3.16	0.43
D-Mutant	1FTG	L6A	3.11	1.815
D-Mutant	1FTG	N97A	0.58	0.07
D-Mutant	1FTG	Q99A	-1.59	-0.05
D-Mutant	1FTG	S110A	0.73	-0.17
D-Mutant	1FTG	V160A	2.07	0.775
D-Mutant	1G4I	F106A	1.23	2.585
D-Mutant	1G4I	F22I	-1.43	1.075
D-Mutant	1G4I	F22Y	-0.83	0.155
D-Mutant	1G4I	H48A	1.93	0.875
D-Mutant	1G4I	H48Q	0.49	0.675
D-Mutant	1HME	G35H	0.33	-0.145
D-Mutant	1HMK	I55V	2.72	0.455
D-Mutant	1HMK	I89V	0.86	0.295
D-Mutant	1HMK	I95V	1.72	0.455
D-Mutant	1HMK	L110A	0.35	0.585
D-Mutant	1HMK	L12A	2.73	1.775
D-Mutant	1HMK	L96A	1.75	1.1
D-Mutant	1HMK	T29V	-2.26	-0.975
D-Mutant	1HMK	V27A	1.24	0.91
D-Mutant	1HMK	V8A	0.83	0.77
D-Mutant	1HMK	W60A	2.01	1.95
D-Mutant	1HMK	Y103F	2.13	-0.28
D-Mutant	1HMS	F16S	3.98	1.96
D-Mutant	1HMS	F4S	3.67	1.91
D-Mutant	1HMS	F57S	2.43	0.825
D-Mutant	1HMS	L66G	3.67	1.625
D-Mutant	1HMS	R106T	2.84	-0.105
D-Mutant	1HMS	T40E	2.4	0.065
D-Mutant	1IET	D60R	-0.14	-0.975
D-Mutant	1IFC	F68A	0.42	3.585
D-Mutant	1IFC	F93A	2.37	5.63
D-Mutant	1IFC	G65A	0.94	0.73
D-Mutant	1IFC	L64G	2.26	3.91
D-Mutant	1IFC	V60C	0.07	2.205
D-Mutant	1IFC	V60N	0.83	3.13
D-Mutant	1IFC	W6Y	0.87	6.53
D-Mutant	1IGV	Y13F	1.08	-0.03
D-Mutant	1IHB	F37H	0.66	0.395
D-Mutant	1IHB	F82Q	0.37	1.07
D-Mutant	1IMQ	E31L	0.67	-0.275
D-Mutant	1IMQ	E41V	-0.89	-0.76
D-Mutant	1IMQ	V19L	1.82	-0.53
D-Mutant	1JIW	D10A	0.7	-0.085
D-Mutant	1JIW	W15F	2.3	0.79
D-Mutant	1K9Q	L30Y	-0.27	-0.405
D-Mutant	1LNI	D79F	-2.73	-1.97
D-Mutant	1LNI	D79I	-2.85	-1.63
D-Mutant	1LNI	D79K	-2.35	-0.505
D-Mutant	1LNI	D79L	-2.65	-1.71
D-Mutant	1LNI	D79N	-1.46	-0.2
D-Mutant	1LNI	D79Y	-2.9	-1.865
D-Mutant	1LNI	H85Q	0	0.12
D-Mutant	1LNI	Q94K	-0.56	-0.06
D-Mutant	1LNI	T16V	-0.3	-0.445
D-Mutant	1LNI	T56V	1.9	-0.305
D-Mutant	1LNI	V43T	0.5	0.28
D-Mutant	1LNI	Y30F	-0.4	0.08
D-Mutant	1LNI	Y55F	0.6	0.09
D-Mutant	1LNI	Y80F	1.5	0.02
D-Mutant	1LZ1	G105A	0.62	-0.39
D-Mutant	1MGR	Y54F	2.6	0.45
D-Mutant	1MGR	Y84F	1	-0.005
D-Mutant	1MJC	F20L	0.31	0.415
D-Mutant	1MJC	F20S	1.16	1.28
D-Mutant	1MJC	F31S	1.03	1.63
D-Mutant	1MJC	S52W	0.2	-0.515
D-Mutant	1MSI	D58N	0.2	0.01
D-Mutant	1MSI	E25A	0.09	-0.155
D-Mutant	1MSI	R47A	0.74	0.075
D-Mutant	1OIA	Y78F	0	0.68
D-Mutant	1OIA	Y86T	2.9	1.115
D-Mutant	1P2P	H48K	2.12	0.665
D-Mutant	1QLP	A183I	-1.8	-1.54
D-Mutant	1QLP	A183V	-3.8	-1.19
D-Mutant	1QLP	A248F	-1.8	-0.65
D-Mutant	1QLP	A248I	-2.2	-1.13
D-Mutant	1QLP	A248L	-0.35	-1.385
D-Mutant	1QLP	A248V	-2.3	-0.685
D-Mutant	1QLP	A284I	0	-0.84
D-Mutant	1QLP	A284V	-0.8	-0.525
D-Mutant	1QLP	A31L	-0.9	-1.355
D-Mutant	1QLP	A70G	-1.6	0.17
D-Mutant	1QLP	M374I	-2.3	-0.65
D-Mutant	1QLP	S330R	2.44	-0.45
D-Mutant	1QLP	S381A	-1	-0.885
D-Mutant	1QLP	V321I	-0.6	-0.555
D-Mutant	1QLP	V364L	0.3	-0.355
D-Mutant	1QLP	V55I	0.2	-0.5
D-Mutant	1QLP	W238F	-0.98	0.325
D-Mutant	1QLP	Y160W	-1.18	-0.48
D-Mutant	1RG8	C16S	2.81	1.05
D-Mutant	1RG8	L44F	-0.59	-0.495
D-Mutant	1RG8	N106G	-0.16	0.29
D-Mutant	1RG8	V109I	0.05	-0.59
D-Mutant	1RIS	F60A	0.81	1.42
D-Mutant	1RIS	I8A	3.56	1.69
D-Mutant	1RIS	L21A	0.16	0.405
D-Mutant	1RIS	L48A	0.21	0.655
D-Mutant	1RIS	L75A	1.35	1.305
D-Mutant	1RIS	L79A	3.91	1.485
D-Mutant	1RIS	Y33A	-0.41	1
D-Mutant	1RN1	D49A	-0.5	-0.05
D-Mutant	1RN1	G23A	1.2	-0.245
D-Mutant	1RN1	V16T	3.65	0.675
D-Mutant	1RN1	V78S	4.73	1.335
D-Mutant	1RN1	V78T	3.59	0.86
D-Mutant	1RTB	A5S	0.27	0.16
D-Mutant	1RTB	F46V	4.55	1.19
D-Mutant	1RTB	V57A	2.85	0.745
D-Mutant	1RTB	V57L	2.37	-0.325
D-Mutant	1RTB	V63A	2.03	0.445
D-Mutant	1SHF	E107F	1.63	-1.21
D-Mutant	1SHF	E107H	0.99	-0.255
D-Mutant	1SHF	E107K	0.97	0.065
D-Mutant	1SHF	E107L	3.02	-1.02
D-Mutant	1SHF	E107Y	2.4	-1.155
D-Mutant	1SHF	G128A	1.78	-0.075
D-Mutant	1SHF	I111A	2.84	1.03
D-Mutant	1SHF	I111L	0.71	-0.12
D-Mutant	1SHF	S124D	2.02	0.245
D-Mutant	1SHF	S124F	1.9	-0.265
D-Mutant	1SHF	S124G	1.68	0.235
D-Mutant	1SHF	S124H	1.25	0.345
D-Mutant	1SHF	S124L	0.37	-0.695
D-Mutant	1SHF	S124N	0.73	0.14
D-Mutant	1SHF	V138M	0.52	-0.09
D-Mutant	1UZC	A61G	2.07	0.7
D-Mutant	1UZC	E27A	0.62	0.395
D-Mutant	1UZC	I44V	0.3	0.05
D-Mutant	1UZC	Q38G	1.57	0.65
D-Mutant	1YYJ	A20G	1.97	0.3
D-Mutant	1YYJ	F61A	4.52	1.1
D-Mutant	1YYJ	F65A	1.92	1.43
D-Mutant	1YYJ	L3A	1.6	0.37
D-Mutant	1ZNJ	F25D	-0.48	0.57
D-Mutant	1ZNJ	H10E	-1.11	0.175
D-Mutant	1ZNJ	H10T	-0.03	0.06
D-Mutant	2A01	L141R	0.65	-0.48
D-Mutant	2A36	T22A	-0.4	0.84
D-Mutant	2A36	T22F	-1.3	-0.765
D-Mutant	2A36	T22L	-0.5	-0.545
D-Mutant	2A36	T22N	-1.3	1.025
D-Mutant	2DRI	V50E	3.5	1.53
D-Mutant	2LZM	A146I	4.31	0.045
D-Mutant	2LZM	F153C	3.11	1.795
D-Mutant	2LZM	G51D	2.63	-0.11
D-Mutant	2LZM	I58Y	3.11	0.61
D-Mutant	2NVH	C8S	3.74	0.99
D-Mutant	2NVH	N7D	-0.09	0.025
D-Mutant	2NVH	R4Q	0.57	0.02
D-Mutant	2RN2	H62A	-0.44	0.16
D-Mutant	2RN2	H83A	-0.07	0.075
D-Mutant	3MBP	W10A	4.31	2.405
D-Mutant	3PGK	H388Q	0.84	0.15
D-Mutant	3PGK	Y122W	2.19	-0.245
D-Mutant	3PGK	Y48W	1.62	-0.665
D-Mutant	3SIL	A53L	-0.9	0.275
D-Mutant	4LYZ	E35A	-1.24	-0.195
D-Mutant	5DFR	G121C	0.22	-0.53
D-Mutant	5DFR	G121H	0.56	-0.375
D-Mutant	5DFR	G67S	0.27	0.56
D-Mutant	5DFR	G67T	0.62	1.31
D-Mutant	5DFR	G95A	0.9	-0.315
D-Mutant	5DFR	I155T	2.53	0.705
D-Mutant	5DFR	I2V	0.55	0.31
D-Mutant	5DFR	N59T	0.05	-0.305
D-Mutant	5DFR	N59W	0.79	-0.43
D-Mutant	5DFR	V40H	2.76	1.89
D-Mutant	5DFR	W30M	1.94	1.6
D-Mutant	5PTI	A16T	1.7	-0.025
D-Mutant	5PTI	A16V	1.3	-0.13
D-Mutant	5PTI	Y35D	3.8	0.935
ENCoM	1AJ3	D93A	-0.7	-0.0943136
ENCoM	1AJ3	D93G	0.3	-0.0281715
ENCoM	1AJ3	E25A	-0.1	-0.458097
ENCoM	1AJ3	H10A	-0.5	0.755735
ENCoM	1AJ3	I23A	3.6	-2.79683
ENCoM	1AJ3	I84A	2	-2.4867
ENCoM	1AJ3	K26A	0	-4.06774
ENCoM	1AJ3	K47A	-0.4	-0.883611
ENCoM	1AJ3	K47G	0.5	-0.736138
ENCoM	1AJ3	K96A	0.4	-0.0970087
ENCoM	1AJ3	K96G	1.3	-0.0810852
ENCoM	1AJ3	L45A	0.2	-2.28729
ENCoM	1AJ3	L88A	2.8	-2.81668
ENCoM	1AJ3	L98A	3.8	-4.0746
ENCoM	1AJ3	N44G	0.4	-2.16971
ENCoM	1AJ3	Q86A	0	-0.044095
ENCoM	1AJ3	Q86G	1.3	0.0401754
ENCoM	1AJ3	T40A	-0.3	-1.06513
ENCoM	1AJ3	V30A	0.2	-1.63714
ENCoM	1AJ3	V42A	0.4	-0.0132284
ENCoM	1AKY	Q48E	0.96	-0.0713978
ENCoM	1AON	I48W	0.2	-0.324352
ENCoM	1APS	I75V	1.41	-1.09086
ENCoM	1BNI	I76T	2.64	-0.794927
ENCoM	1BNI	K27A	-0.44	-1.27418
ENCoM	1BNI	R59A	-0.64	0
ENCoM	1BTA	K22Q	0.79	0.076457
ENCoM	1BTA	K60E	1.17	-0.850341
ENCoM	1BTA	R75L	-0.75	-0.012743
ENCoM	1BVC	H119F	0.68	0.663551
ENCoM	1BVC	H24V	0.52	-0.931713
ENCoM	1BVC	H48Q	0.62	-0.125273
ENCoM	1C9O	E21A	0.29	-0.947511
ENCoM	1C9O	E50K	0.58	-0.399345
ENCoM	1C9O	F38W	-0.24	-1.04652
ENCoM	1CEY	A77G	0.31	0.451123
ENCoM	1CEY	A80G	-0.43	0.0641317
ENCoM	1CEY	A88G	-0.04	-0.0447941
ENCoM	1CEY	A99G	0.48	-0.143929
ENCoM	1CEY	D12A	-2.5	-0.113821
ENCoM	1CEY	D57A	-3.3	0.421261
ENCoM	1CEY	F14N	-2.64	-0.529941
ENCoM	1CSE	V54A	1.58	-1.05757
ENCoM	1CUN	A126G	1.65	0.0836267
ENCoM	1CUN	A156G	1.45	0.0777578
ENCoM	1CUN	A173G	1.95	0.0934076
ENCoM	1CUN	A191G	1.35	0.0836267
ENCoM	1CUN	A212G	1.45	0.174589
ENCoM	1CUN	F157L	1.85	-0.173122
ENCoM	1CUN	I128A	1.65	-2.42958
ENCoM	1CUN	I128V	2.85	-0.636249
ENCoM	1CUN	K152A	0.15	-0.434273
ENCoM	1CUN	K152G	1.45	-0.305164
ENCoM	1CUN	L196A	4.55	-3.01545
ENCoM	1CUN	L203A	4.05	-2.48191
ENCoM	1CUN	L214A	3.65	-2.07355
ENCoM	1CUN	M193A	2.65	-2.45501
ENCoM	1CUN	Q115G	1.15	-1.36786
ENCoM	1CUN	S201A	-0.15	-0.210779
ENCoM	1CUN	S201G	0.95	-0.122751
ENCoM	1DKT	K11A	-0.62	-0.848392
ENCoM	1DKT	M58L	0.23	-0.00245285
ENCoM	1DKT	R71A	0.59	-1.03161
ENCoM	1DKT	S39A	0.6	0.068675
ENCoM	1DKT	S9A	0.43	-0.1582
ENCoM	1DKT	V55A	0.73	-0.0863361
ENCoM	1E65	A82G	3.11	-0.792831
ENCoM	1E65	H117G	2.18	-1.92517
ENCoM	1E65	I20T	2.39	-0.775208
ENCoM	1E65	I7S	3.44	-1.54821
ENCoM	1E65	L50V	0.36	-0.454306
ENCoM	1E65	V31T	1.08	-0.496162
ENCoM	1E65	V60G	3.11	-1.19892
ENCoM	1E65	V95T	-0.96	-0.195822
ENCoM	1EY0	D19F	1.28	0.8862
ENCoM	1EY0	D21K	-1.1	0.429028
ENCoM	1EY0	D77K	3.28	-0.705583
ENCoM	1EY0	G29V	3.11	0.079051
ENCoM	1EY0	G55V	1.48	0.745475
ENCoM	1EY0	G86F	1.99	0.404308
ENCoM	1EY0	G96F	2.55	1.38865
ENCoM	1EY0	G96V	3.74	0.616008
ENCoM	1EY0	H124E	-0.46	-1.03035
ENCoM	1EY0	I139L	0.09	-0.0893297
ENCoM	1EY0	I15M	0.15	-0.0501718
ENCoM	1EY0	I72L	0.23	-0.046011
ENCoM	1EY0	I92M	1.75	0.344348
ENCoM	1EY0	K24F	0.4	0.322077
ENCoM	1EY0	K63Q	0.89	-0.172786
ENCoM	1EY0	K70E	0.3	-0.165689
ENCoM	1EY0	K78Q	0.15	1.88204
ENCoM	1EY0	K9F	1.03	-1.2051
ENCoM	1EY0	L108V	3.81	-1.36467
ENCoM	1EY0	L125I	0.96	-0.539894
ENCoM	1EY0	L137V	1.42	-0.423399
ENCoM	1EY0	L14V	1.63	-0.493394
ENCoM	1EY0	L36V	3.58	-0.823546
ENCoM	1EY0	L37I	1.82	-0.184533
ENCoM	1EY0	L7V	1.15	-1.12188
ENCoM	1EY0	L89I	1.04	-0.422665
ENCoM	1EY0	M65F	1.62	0.12604
ENCoM	1EY0	M65I	1.43	-1.07856
ENCoM	1EY0	R105C	2.55	-2.15566
ENCoM	1EY0	T13C	1.2	0.046011
ENCoM	1EY0	T22I	0.61	0.0770931
ENCoM	1EY0	T33C	1.04	-0.138767
ENCoM	1EY0	T41I	-0.86	0.591044
ENCoM	1EY0	T44C	0.04	-1.29345
ENCoM	1EY0	T82C	0.19	0.0785608
ENCoM	1EY0	T82I	-0.51	0.437838
ENCoM	1EY0	V104I	-0.27	0.448361
ENCoM	1EY0	V111I	0.74	0.308126
ENCoM	1EY0	V111L	0.88	0.775823
ENCoM	1EY0	V114I	0.15	-0.234705
ENCoM	1EY0	V23I	-0.03	0.540874
ENCoM	1EY0	V23L	0.02	0.49168
ENCoM	1EY0	V39I	-0.11	0.236173
ENCoM	1EY0	V39L	0.9	0.483115
ENCoM	1EY0	V51L	0.1	0.271905
ENCoM	1EY0	V66I	0.76	0.183555
ENCoM	1EY0	V74L	1.12	0.347284
ENCoM	1EY0	Y27C	2.72	-0.94763
ENCoM	1EY0	Y54F	0.38	-0.946161
ENCoM	1FNA	I34V	0.11	-0.372943
ENCoM	1FNA	V50A	2.85	-1.1916
ENCoM	1FTG	A84G	1.9	-0.622816
ENCoM	1FTG	D126K	-0.81	-0.0665388
ENCoM	1FTG	D65K	0.1	1.01079
ENCoM	1FTG	D75K	-1.03	0.67174
ENCoM	1FTG	E72K	-1.41	-0.537686
ENCoM	1FTG	I156V	3.16	-1.01519
ENCoM	1FTG	L6A	3.11	-1.24221
ENCoM	1FTG	N97A	0.58	0.0694733
ENCoM	1FTG	Q99A	-1.59	-0.729961
ENCoM	1FTG	S110A	0.73	-0.657063
ENCoM	1FTG	V160A	2.07	-1.30141
ENCoM	1G4I	F106A	1.23	-2.97288
ENCoM	1G4I	F22I	-1.43	-1.18313
ENCoM	1G4I	F22Y	-0.83	0.0146885
ENCoM	1G4I	H48A	1.93	-2.78291
ENCoM	1G4I	H48Q	0.49	-1.39855
ENCoM	1HME	G35H	0.33	0.0853291
ENCoM	1HMK	I55V	2.72	-1.01059
ENCoM	1HMK	I89V	0.86	-0.593183
ENCoM	1HMK	I95V	1.72	-0.599058
ENCoM	1HMK	L110A	0.35	-1.16825
ENCoM	1HMK	L12A	2.73	-1.8055
ENCoM	1HMK	L96A	1.75	-2.51643
ENCoM	1HMK	T29V	-2.26	0.210784
ENCoM	1HMK	V27A	1.24	-1.39274
ENCoM	1HMK	V8A	0.83	-1.01769
ENCoM	1HMK	W60A	2.01	-2.5605
ENCoM	1HMK	Y103F	2.13	-0.223024
ENCoM	1HMS	F16S	3.98	-1.70574
ENCoM	1HMS	F4S	3.67	-4.19448
ENCoM	1HMS	F57S	2.43	-2.87938
ENCoM	1HMS	L66G	3.67	-2.98046
ENCoM	1HMS	R106T	2.84	-1.02531
ENCoM	1HMS	T40E	2.4	0.634668
ENCoM	1IET	D60R	-0.14	0.0580664
ENCoM	1IFC	F68A	0.42	-2.34139
ENCoM	1IFC	F93A	2.37	-1.75347
ENCoM	1IFC	G65A	0.94	0.276336
ENCoM	1IFC	L64G	2.26	-2.81941
ENCoM	1IFC	V60C	0.07	-0.221265
ENCoM	1IFC	V60N	0.83	0.105982
ENCoM	1IFC	W6Y	0.87	-0.537252
ENCoM	1IGV	Y13F	1.08	0.0451221
ENCoM	1IHB	F37H	0.66	0.019083
ENCoM	1IHB	F82Q	0.37	-0.414948
ENCoM	1IMQ	E31L	0.67	-0.11176
ENCoM	1IMQ	E41V	-0.89	-0.563455
ENCoM	1IMQ	V19L	1.82	0.561984
ENCoM	1JIW	D10A	0.7	-0.0815573
ENCoM	1JIW	W15F	2.3	-0.216261
ENCoM	1K9Q	L30Y	-0.27	0.510568
ENCoM	1LNI	D79F	-2.73	2.01576
ENCoM	1LNI	D79I	-2.85	1.26316
ENCoM	1LNI	D79K	-2.35	1.44274
ENCoM	1LNI	D79L	-2.65	1.02454
ENCoM	1LNI	D79N	-1.46	0.476502
ENCoM	1LNI	D79Y	-2.9	2.0312
ENCoM	1LNI	H85Q	0	-0.368217
ENCoM	1LNI	Q94K	-0.56	1.00862
ENCoM	1LNI	T16V	-0.3	0.449064
ENCoM	1LNI	T56V	1.9	-0.109019
ENCoM	1LNI	V43T	0.5	0.394187
ENCoM	1LNI	Y30F	-0.4	-0.782002
ENCoM	1LNI	Y55F	0.6	0.123474
ENCoM	1LNI	Y80F	1.5	0.204321
ENCoM	1LZ1	G105A	0.62	0.23571
ENCoM	1MGR	Y54F	2.6	0.0431166
ENCoM	1MGR	Y84F	1	0.165851
ENCoM	1MJC	F20L	0.31	-0.489781
ENCoM	1MJC	F20S	1.16	-1.3771
ENCoM	1MJC	F31S	1.03	-0.6539
ENCoM	1MJC	S52W	0.2	4.8382
ENCoM	1MSI	D58N	0.2	-0.10183
ENCoM	1MSI	E25A	0.09	0.0694408
ENCoM	1MSI	R47A	0.74	-1.01904
ENCoM	1OIA	Y78F	0	-0.276166
ENCoM	1OIA	Y86T	2.9	-2.78126
ENCoM	1P2P	H48K	2.12	-0.892774
ENCoM	1QLP	A183I	-1.8	0.601124
ENCoM	1QLP	A183V	-3.8	0.219923
ENCoM	1QLP	A248F	-1.8	1.63232
ENCoM	1QLP	A248I	-2.2	1.0439
ENCoM	1QLP	A248L	-0.35	1.19345
ENCoM	1QLP	A248V	-2.3	0.736011
ENCoM	1QLP	A284I	0	0.441801
ENCoM	1QLP	A284V	-0.8	0.298119
ENCoM	1QLP	A31L	-0.9	1.70563
ENCoM	1QLP	A70G	-1.6	-0.00879765
ENCoM	1QLP	M374I	-2.3	0.0195484
ENCoM	1QLP	S330R	2.44	0.131954
ENCoM	1QLP	S381A	-1	0.0371428
ENCoM	1QLP	V321I	-0.6	0.486764
ENCoM	1QLP	V364L	0.3	0.401727
ENCoM	1QLP	V55I	0.2	0.426163
ENCoM	1QLP	W238F	-0.98	-0.995031
ENCoM	1QLP	Y160W	-1.18	0.50729
ENCoM	1RG8	C16S	2.81	0.0122356
ENCoM	1RG8	L44F	-0.59	0.846234
ENCoM	1RG8	N106G	-0.16	-1.59654
ENCoM	1RG8	V109I	0.05	0.282404
ENCoM	1RIS	F60A	0.81	-1.73789
ENCoM	1RIS	I8A	3.56	-1.51936
ENCoM	1RIS	L21A	0.16	-0.48457
ENCoM	1RIS	L48A	0.21	-2.09311
ENCoM	1RIS	L75A	1.35	-2.51962
ENCoM	1RIS	L79A	3.91	-3.21903
ENCoM	1RIS	Y33A	-0.41	-3.40007
ENCoM	1RN1	D49A	-0.5	0.0320845
ENCoM	1RN1	G23A	1.2	0.191285
ENCoM	1RN1	V16T	3.65	-0.803349
ENCoM	1RN1	V78S	4.73	-1.38455
ENCoM	1RN1	V78T	3.59	-0.914543
ENCoM	1RTB	A5S	0.27	0.0658503
ENCoM	1RTB	F46V	4.55	-2.07686
ENCoM	1RTB	V57A	2.85	-1.01321
ENCoM	1RTB	V57L	2.37	0.258995
ENCoM	1RTB	V63A	2.03	-1.2705
ENCoM	1SHF	E107F	1.63	0.483797
ENCoM	1SHF	E107H	0.99	-0.120795
ENCoM	1SHF	E107K	0.97	-0.816967
ENCoM	1SHF	E107L	3.02	0.0573292
ENCoM	1SHF	E107Y	2.4	0.734964
ENCoM	1SHF	G128A	1.78	-0.121778
ENCoM	1SHF	I111A	2.84	-0.688069
ENCoM	1SHF	I111L	0.71	-0.196784
ENCoM	1SHF	S124D	2.02	-0.124724
ENCoM	1SHF	S124F	1.9	0.797572
ENCoM	1SHF	S124G	1.68	-0.552543
ENCoM	1SHF	S124H	1.25	1.54469
ENCoM	1SHF	S124L	0.37	0.747486
ENCoM	1SHF	S124N	0.73	0.157869
ENCoM	1SHF	V138M	0.52	0.362143
ENCoM	1UZC	A61G	2.07	-0.561048
ENCoM	1UZC	E27A	0.62	-0.68984
ENCoM	1UZC	I44V	0.3	-0.152835
ENCoM	1UZC	Q38G	1.57	-1.05414
ENCoM	1YYJ	A20G	1.97	-0.404344
ENCoM	1YYJ	F61A	4.52	-5.00201
ENCoM	1YYJ	F65A	1.92	-6.24271
ENCoM	1YYJ	L3A	1.6	-4.24965
ENCoM	1ZNJ	F25D	-0.48	0.029005
ENCoM	1ZNJ	H10E	-1.11	-0.630896
ENCoM	1ZNJ	H10T	-0.03	-0.594423
ENCoM	2A01	L141R	0.65	1.25025
ENCoM	2A36	T22A	-0.4	-0.0281115
ENCoM	2A36	T22F	-1.3	0.0395288
ENCoM	2A36	T22L	-0.5	0.150749
ENCoM	2A36	T22N	-1.3	-0.0904741
ENCoM	2DRI	V50E	3.5	-0.52017
ENCoM	2LZM	A146I	4.31	0.513738
ENCoM	2LZM	F153C	3.11	-1.36997
ENCoM	2LZM	G51D	2.63	-0.0704546
ENCoM	2LZM	I58Y	3.11	0.273015
ENCoM	2NVH	C8S	3.74	-0.010766
ENCoM	2NVH	N7D	-0.09	-0.00391483
ENCoM	2NVH	R4Q	0.57	-0.0778074
ENCoM	2RN2	H62A	-0.44	-1.13672
ENCoM	2RN2	H83A	-0.07	-0.487863
ENCoM	3MBP	W10A	4.31	-3.10338
ENCoM	3PGK	H388Q	0.84	-0.775036
ENCoM	3PGK	Y122W	2.19	0.276589
ENCoM	3PGK	Y48W	1.62	-0.242382
ENCoM	3SIL	A53L	-0.9	0.650963
ENCoM	4LYZ	E35A	-1.24	-1.0907
ENCoM	5DFR	G121C	0.22	3.38916
ENCoM	5DFR	G121H	0.56	2.89052
ENCoM	5DFR	G67S	0.27	-0.0464869
ENCoM	5DFR	G67T	0.62	-0.150716
ENCoM	5DFR	G95A	0.9	-0.205032
ENCoM	5DFR	I155T	2.53	-0.132121
ENCoM	5DFR	I2V	0.55	-0.467807
ENCoM	5DFR	N59T	0.05	0.17714
ENCoM	5DFR	N59W	0.79	2.28521
ENCoM	5DFR	V40H	2.76	0.085145
ENCoM	5DFR	W30M	1.94	-1.76602
ENCoM	5PTI	A16T	1.7	0.0250454
ENCoM	5PTI	A16V	1.3	0.146221
ENCoM	5PTI	Y35D	3.8	-1.71868
ENCoM_NS	1AJ3	D93A	-0.7	-0.124201
ENCoM_NS	1AJ3	D93G	0.3	-0.172215
ENCoM_NS	1AJ3	E25A	-0.1	-0.344674
ENCoM_NS	1AJ3	H10A	-0.5	0.191077
ENCoM_NS	1AJ3	I23A	3.6	-2.13272
ENCoM_NS	1AJ3	I84A	2	-2.16922
ENCoM_NS	1AJ3	K26A	0	-2.92275
ENCoM_NS	1AJ3	K47A	-0.4	-0.473284
ENCoM_NS	1AJ3	K47G	0.5	-0.523993
ENCoM_NS	1AJ3	K96A	0.4	0.0151882
ENCoM_NS	1AJ3	K96G	1.3	-0.0480146
ENCoM_NS	1AJ3	L45A	0.2	-1.80495
ENCoM_NS	1AJ3	L88A	2.8	-2.14619
ENCoM_NS	1AJ3	L98A	3.8	-2.99453
ENCoM_NS	1AJ3	N44G	0.4	-2.05653
ENCoM_NS	1AJ3	Q86A	0	-0.0193529
ENCoM_NS	1AJ3	Q86G	1.3	-0.0311117
ENCoM_NS	1AJ3	T40A	-0.3	0.0573235
ENCoM_NS	1AJ3	V30A	0.2	-1.24519
ENCoM_NS	1AJ3	V42A	0.4	0.0078392
ENCoM_NS	1AKY	Q48E	0.96	0.0459681
ENCoM_NS	1AON	I48W	0.2	-0.5392
ENCoM_NS	1APS	I75V	1.41	-0.868177
ENCoM_NS	1BNI	I76T	2.64	-0.496645
ENCoM_NS	1BNI	K27A	-0.44	-1.44071
ENCoM_NS	1BNI	R59A	-0.64	0.00220395
ENCoM_NS	1BTA	K22Q	0.79	0.0857687
ENCoM_NS	1BTA	K60E	1.17	-0.701348
ENCoM_NS	1BTA	R75L	-0.75	-0.115666
ENCoM_NS	1BVC	H119F	0.68	0.271097
ENCoM_NS	1BVC	H24V	0.52	-0.898927
ENCoM_NS	1BVC	H48Q	0.62	-0.0719337
ENCoM_NS	1C9O	E21A	0.29	-0.542153
ENCoM_NS	1C9O	E50K	0.58	-0.361313
ENCoM_NS	1C9O	F38W	-0.24	-0.693426
ENCoM_NS	1CEY	A77G	0.31	0.338282
ENCoM_NS	1CEY	A80G	-0.43	0.0298634
ENCoM_NS	1CEY	A88G	-0.04	-0.0768595
ENCoM_NS	1CEY	A99G	0.48	-0.692227
ENCoM_NS	1CEY	D12A	-2.5	-0.434967
ENCoM_NS	1CEY	D57A	-3.3	0.275864
ENCoM_NS	1CEY	F14N	-2.64	-0.139523
ENCoM_NS	1CSE	V54A	1.58	-0.846005
ENCoM_NS	1CUN	A126G	1.65	-0.135954
ENCoM_NS	1CUN	A156G	1.45	-0.0293427
ENCoM_NS	1CUN	A173G	1.95	-0.0449915
ENCoM_NS	1CUN	A191G	1.35	-0.0772686
ENCoM_NS	1CUN	A212G	1.45	-0.115904
ENCoM_NS	1CUN	F157L	1.85	0.0176058
ENCoM_NS	1CUN	I128A	1.65	-1.93417
ENCoM_NS	1CUN	I128V	2.85	-0.53746
ENCoM_NS	1CUN	K152A	0.15	-0.551643
ENCoM_NS	1CUN	K152G	1.45	-0.585876
ENCoM_NS	1CUN	L196A	4.55	-2.58118
ENCoM_NS	1CUN	L203A	4.05	-2.17527
ENCoM_NS	1CUN	L214A	3.65	-1.84566
ENCoM_NS	1CUN	M193A	2.65	-1.99579
ENCoM_NS	1CUN	Q115G	1.15	-1.54049
ENCoM_NS	1CUN	S201A	-0.15	-0.0699329
ENCoM_NS	1CUN	S201G	0.95	-0.0978088
ENCoM_NS	1DKT	K11A	-0.62	-0.962688
ENCoM_NS	1DKT	M58L	0.23	-0.042922
ENCoM_NS	1DKT	R71A	0.59	-1.19692
ENCoM_NS	1DKT	S39A	0.6	0.0696573
ENCoM_NS	1DKT	S9A	0.43	-0.0784864
ENCoM_NS	1DKT	V55A	0.73	-0.0365448
ENCoM_NS	1E65	A82G	3.11	-0.633481
ENCoM_NS	1E65	H117G	2.18	-1.57098
ENCoM_NS	1E65	I20T	2.39	-0.635929
ENCoM_NS	1E65	I7S	3.44	-1.25791
ENCoM_NS	1E65	L50V	0.36	-0.365941
ENCoM_NS	1E65	V31T	1.08	-0.192394
ENCoM_NS	1E65	V60G	3.11	-1.3049
ENCoM_NS	1E65	V95T	-0.96	-0.245755
ENCoM_NS	1EY0	D19F	1.28	0.335292
ENCoM_NS	1EY0	D21K	-1.1	0.64709
ENCoM_NS	1EY0	D77K	3.28	-0.304945
ENCoM_NS	1EY0	G29V	3.11	0.046011
ENCoM_NS	1EY0	G55V	1.48	1.26334
ENCoM_NS	1EY0	G86F	1.99	0.331866
ENCoM_NS	1EY0	G96F	2.55	1.13902
ENCoM_NS	1EY0	G96V	3.74	0.565836
ENCoM_NS	1EY0	H124E	-0.46	-0.779249
ENCoM_NS	1EY0	I139L	0.09	-0.135097
ENCoM_NS	1EY0	I15M	0.15	0.0220261
ENCoM_NS	1EY0	I72L	0.23	0.00783157
ENCoM_NS	1EY0	I92M	1.75	0.319139
ENCoM_NS	1EY0	K24F	0.4	0.00832081
ENCoM_NS	1EY0	K63Q	0.89	-0.144886
ENCoM_NS	1EY0	K70E	0.3	-0.15957
ENCoM_NS	1EY0	K78Q	0.15	1.30103
ENCoM_NS	1EY0	K9F	1.03	-1.19922
ENCoM_NS	1EY0	L108V	3.81	-1.0837
ENCoM_NS	1EY0	L125I	0.96	-0.405778
ENCoM_NS	1EY0	L137V	1.42	-0.406756
ENCoM_NS	1EY0	L14V	1.63	-0.445425
ENCoM_NS	1EY0	L36V	3.58	-0.513463
ENCoM_NS	1EY0	L37I	1.82	-0.219776
ENCoM_NS	1EY0	L7V	1.15	-1.01811
ENCoM_NS	1EY0	L89I	1.04	-0.426826
ENCoM_NS	1EY0	M65F	1.62	-0.00391578
ENCoM_NS	1EY0	M65I	1.43	-1.05042
ENCoM_NS	1EY0	R105C	2.55	-2.14783
ENCoM_NS	1EY0	T13C	1.2	0.0660791
ENCoM_NS	1EY0	T22I	0.61	0.16887
ENCoM_NS	1EY0	T33C	1.04	-0.320119
ENCoM_NS	1EY0	T41I	-0.86	0.57122
ENCoM_NS	1EY0	T44C	0.04	-1.08615
ENCoM_NS	1EY0	T82C	0.19	-0.0577583
ENCoM_NS	1EY0	T82I	-0.51	0.40284
ENCoM_NS	1EY0	V104I	-0.27	0.418993
ENCoM_NS	1EY0	V111I	0.74	0.316202
ENCoM_NS	1EY0	V111L	0.88	0.745964
ENCoM_NS	1EY0	V114I	0.15	0.083211
ENCoM_NS	1EY0	V23I	-0.03	0.466962
ENCoM_NS	1EY0	V23L	0.02	0.41263
ENCoM_NS	1EY0	V39I	-0.11	0.175233
ENCoM_NS	1EY0	V39L	0.9	0.504162
ENCoM_NS	1EY0	V51L	0.1	0.129711
ENCoM_NS	1EY0	V66I	0.76	0.118943
ENCoM_NS	1EY0	V74L	1.12	0.411651
ENCoM_NS	1EY0	Y27C	2.72	-0.607443
ENCoM_NS	1EY0	Y54F	0.38	-0.79785
ENCoM_NS	1FNA	I34V	0.11	-0.315359
ENCoM_NS	1FNA	V50A	2.85	-1.02596
ENCoM_NS	1FTG	A84G	1.9	-0.615477
ENCoM_NS	1FTG	D126K	-0.81	-0.269088
ENCoM_NS	1FTG	D65K	0.1	1.05531
ENCoM_NS	1FTG	D75K	-1.03	0.681525
ENCoM_NS	1FTG	E72K	-1.41	-0.405099
ENCoM_NS	1FTG	I156V	3.16	-0.804327
ENCoM_NS	1FTG	L6A	3.11	-1.20209
ENCoM_NS	1FTG	N97A	0.58	-0.44962
ENCoM_NS	1FTG	Q99A	-1.59	-0.929086
ENCoM_NS	1FTG	S110A	0.73	-0.122313
ENCoM_NS	1FTG	V160A	2.07	-1.14436
ENCoM_NS	1G4I	F106A	1.23	-2.47862
ENCoM_NS	1G4I	F22I	-1.43	-0.760356
ENCoM_NS	1G4I	F22Y	-0.83	0.236479
ENCoM_NS	1G4I	H48A	1.93	-2.19343
ENCoM_NS	1G4I	H48Q	0.49	-0.99659
ENCoM_NS	1HME	G35H	0.33	0.0561504
ENCoM_NS	1HMK	I55V	2.72	-0.903116
ENCoM_NS	1HMK	I89V	0.86	-0.583389
ENCoM_NS	1HMK	I95V	1.72	-0.562581
ENCoM_NS	1HMK	L110A	0.35	-1.09799
ENCoM_NS	1HMK	L12A	2.73	-1.53106
ENCoM_NS	1HMK	L96A	1.75	-2.31128
ENCoM_NS	1HMK	T29V	-2.26	-0.122162
ENCoM_NS	1HMK	V27A	1.24	-1.32983
ENCoM_NS	1HMK	V8A	0.83	-0.825021
ENCoM_NS	1HMK	W60A	2.01	-2.1688
ENCoM_NS	1HMK	Y103F	2.13	-0.304792
ENCoM_NS	1HMS	F16S	3.98	-1.35011
ENCoM_NS	1HMS	F4S	3.67	-3.05291
ENCoM_NS	1HMS	F57S	2.43	-2.33209
ENCoM_NS	1HMS	L66G	3.67	-2.40601
ENCoM_NS	1HMS	R106T	2.84	-1.55252
ENCoM_NS	1HMS	T40E	2.4	0.538721
ENCoM_NS	1IET	D60R	-0.14	-0.00784016
ENCoM_NS	1IFC	F68A	0.42	-1.73756
ENCoM_NS	1IFC	F93A	2.37	-1.41546
ENCoM_NS	1IFC	G65A	0.94	0.18602
ENCoM_NS	1IFC	L64G	2.26	-2.6679
ENCoM_NS	1IFC	V60C	0.07	-0.365429
ENCoM_NS	1IFC	V60N	0.83	0.204132
ENCoM_NS	1IFC	W6Y	0.87	-0.347317
ENCoM_NS	1IGV	Y13F	1.08	-0.102015
ENCoM_NS	1IHB	F37H	0.66	0.00880813
ENCoM_NS	1IHB	F82Q	0.37	-0.353292
ENCoM_NS	1IMQ	E31L	0.67	-0.0303907
ENCoM_NS	1IMQ	E41V	-0.89	-0.484537
ENCoM_NS	1IMQ	V19L	1.82	0.436745
ENCoM_NS	1JIW	D10A	0.7	-0.323044
ENCoM_NS	1JIW	W15F	2.3	-0.306389
ENCoM_NS	1K9Q	L30Y	-0.27	0.419236
ENCoM_NS	1LNI	D79F	-2.73	0.876568
ENCoM_NS	1LNI	D79I	-2.85	0.589197
ENCoM_NS	1LNI	D79K	-2.35	0.720265
ENCoM_NS	1LNI	D79L	-2.65	0.456168
ENCoM_NS	1LNI	D79N	-1.46	0.171492
ENCoM_NS	1LNI	D79Y	-2.9	1.03851
ENCoM_NS	1LNI	H85Q	0	-0.143808
ENCoM_NS	1LNI	Q94K	-0.56	0.603896
ENCoM_NS	1LNI	T16V	-0.3	0.183496
ENCoM_NS	1LNI	T56V	1.9	0.0360136
ENCoM_NS	1LNI	V43T	0.5	-0.180556
ENCoM_NS	1LNI	Y30F	-0.4	-0.673473
ENCoM_NS	1LNI	Y55F	0.6	0.0585518
ENCoM_NS	1LNI	Y80F	1.5	0.126414
ENCoM_NS	1LZ1	G105A	0.62	0.439357
ENCoM_NS	1MGR	Y54F	2.6	-0.0279274
ENCoM_NS	1MGR	Y84F	1	-0.0102892
ENCoM_NS	1MJC	F20L	0.31	-0.147928
ENCoM_NS	1MJC	F20S	1.16	-1.10186
ENCoM_NS	1MJC	F31S	1.03	-0.652429
ENCoM_NS	1MJC	S52W	0.2	3.62657
ENCoM_NS	1MSI	D58N	0.2	-0.0709133
ENCoM_NS	1MSI	E25A	0.09	-0.0852671
ENCoM_NS	1MSI	R47A	0.74	-0.98493
ENCoM_NS	1OIA	Y78F	0	-0.351394
ENCoM_NS	1OIA	Y86T	2.9	-2.36689
ENCoM_NS	1P2P	H48K	2.12	-0.0866575
ENCoM_NS	1QLP	A183I	-1.8	0.593304
ENCoM_NS	1QLP	A183V	-3.8	0.245337
ENCoM_NS	1QLP	A248F	-1.8	1.32541
ENCoM_NS	1QLP	A248I	-2.2	0.875784
ENCoM_NS	1QLP	A248L	-0.35	1.03217
ENCoM_NS	1QLP	A248V	-2.3	0.633379
ENCoM_NS	1QLP	A284I	0	0.497516
ENCoM_NS	1QLP	A284V	-0.8	0.358719
ENCoM_NS	1QLP	A31L	-0.9	1.56781
ENCoM_NS	1QLP	A70G	-1.6	-0.0342112
ENCoM_NS	1QLP	M374I	-2.3	0.0263901
ENCoM_NS	1QLP	S330R	2.44	0.631424
ENCoM_NS	1QLP	S381A	-1	-0.142706
ENCoM_NS	1QLP	V321I	-0.6	0.439846
ENCoM_NS	1QLP	V364L	0.3	0.406613
ENCoM_NS	1QLP	V55I	0.2	0.414433
ENCoM_NS	1QLP	W238F	-0.98	-0.762402
ENCoM_NS	1QLP	Y160W	-1.18	0.408568
ENCoM_NS	1RG8	C16S	2.81	-0.0983763
ENCoM_NS	1RG8	L44F	-0.59	0.49482
ENCoM_NS	1RG8	N106G	-0.16	-1.4918
ENCoM_NS	1RG8	V109I	0.05	0.209478
ENCoM_NS	1RIS	F60A	0.81	-1.34641
ENCoM_NS	1RIS	I8A	3.56	-1.20775
ENCoM_NS	1RIS	L21A	0.16	-0.394417
ENCoM_NS	1RIS	L48A	0.21	-1.66341
ENCoM_NS	1RIS	L75A	1.35	-2.15582
ENCoM_NS	1RIS	L79A	3.91	-2.64504
ENCoM_NS	1RIS	Y33A	-0.41	-2.94882
ENCoM_NS	1RN1	D49A	-0.5	0.0284109
ENCoM_NS	1RN1	G23A	1.2	0.331626
ENCoM_NS	1RN1	V16T	3.65	-0.313257
ENCoM_NS	1RN1	V78S	4.73	-0.741872
ENCoM_NS	1RN1	V78T	3.59	-0.232922
ENCoM_NS	1RTB	A5S	0.27	0.196082
ENCoM_NS	1RTB	F46V	4.55	-1.06585
ENCoM_NS	1RTB	V57A	2.85	-0.897181
ENCoM_NS	1RTB	V57L	2.37	0.35569
ENCoM_NS	1RTB	V63A	2.03	-0.992652
ENCoM_NS	1SHF	E107F	1.63	0.0514364
ENCoM_NS	1SHF	E107H	0.99	-0.147803
ENCoM_NS	1SHF	E107K	0.97	-0.397374
ENCoM_NS	1SHF	E107L	3.02	-0.0387926
ENCoM_NS	1SHF	E107Y	2.4	0.303953
ENCoM_NS	1SHF	G128A	1.78	0.194083
ENCoM_NS	1SHF	I111A	2.84	-0.772407
ENCoM_NS	1SHF	I111L	0.71	-0.161061
ENCoM_NS	1SHF	S124D	2.02	0.376505
ENCoM_NS	1SHF	S124F	1.9	0.7384
ENCoM_NS	1SHF	S124G	1.68	-0.449548
ENCoM_NS	1SHF	S124H	1.25	1.5124
ENCoM_NS	1SHF	S124L	0.37	1.16794
ENCoM_NS	1SHF	S124N	0.73	0.413701
ENCoM_NS	1SHF	V138M	0.52	0.371103
ENCoM_NS	1UZC	A61G	2.07	-0.747
ENCoM_NS	1UZC	E27A	0.62	-0.514682
ENCoM_NS	1UZC	I44V	0.3	-0.162402
ENCoM_NS	1UZC	Q38G	1.57	-0.962391
ENCoM_NS	1YYJ	A20G	1.97	-0.261072
ENCoM_NS	1YYJ	F61A	4.52	-3.60383
ENCoM_NS	1YYJ	F65A	1.92	-4.05005
ENCoM_NS	1YYJ	L3A	1.6	-3.70228
ENCoM_NS	1ZNJ	F25D	-0.48	0.0349293
ENCoM_NS	1ZNJ	H10E	-1.11	-0.320662
ENCoM_NS	1ZNJ	H10T	-0.03	-0.262096
ENCoM_NS	2A01	L141R	0.65	0.362313
ENCoM_NS	2A36	T22A	-0.4	-0.129758
ENCoM_NS	2A36	T22F	-1.3	0.0563469
ENCoM_NS	2A36	T22L	-0.5	0.107783
ENCoM_NS	2A36	T22N	-1.3	0.201694
ENCoM_NS	2DRI	V50E	3.5	0.497682
ENCoM_NS	2LZM	A146I	4.31	0.714828
ENCoM_NS	2LZM	F153C	3.11	-1.30391
ENCoM_NS	2LZM	G51D	2.63	-0.0489273
ENCoM_NS	2LZM	I58Y	3.11	0.396801
ENCoM_NS	2NVH	C8S	3.74	-0.118423
ENCoM_NS	2NVH	N7D	-0.09	-0.202592
ENCoM_NS	2NVH	R4Q	0.57	-0.110105
ENCoM_NS	2RN2	H62A	-0.44	-0.783909
ENCoM_NS	2RN2	H83A	-0.07	-0.319044
ENCoM_NS	3MBP	W10A	4.31	-2.75541
ENCoM_NS	3PGK	H388Q	0.84	-0.661664
ENCoM_NS	3PGK	Y122W	2.19	0.208175
ENCoM_NS	3PGK	Y48W	1.62	-0.0674372
ENCoM_NS	3SIL	A53L	-0.9	0.667579
ENCoM_NS	4LYZ	E35A	-1.24	-1.60913
ENCoM_NS	5DFR	G121C	0.22	2.74959
ENCoM_NS	5DFR	G121H	0.56	2.60719
ENCoM_NS	5DFR	G67S	0.27	-0.0601883
ENCoM_NS	5DFR	G67T	0.62	-0.0890598
ENCoM_NS	5DFR	G95A	0.9	0.427682
ENCoM_NS	5DFR	I155T	2.53	-0.14778
ENCoM_NS	5DFR	I2V	0.55	-0.423278
ENCoM_NS	5DFR	N59T	0.05	-0.264242
ENCoM_NS	5DFR	N59W	0.79	1.50129
ENCoM_NS	5DFR	V40H	2.76	0.264732
ENCoM_NS	5DFR	W30M	1.94	-1.33394
ENCoM_NS	5PTI	A16T	1.7	-0.0611401
ENCoM_NS	5PTI	A16V	1.3	0.146835
ENCoM_NS	5PTI	Y35D	3.8	-0.920789
Eris	1AJ3	D93A	-0.7	-0.185
Eris	1AJ3	D93G	0.3	1.265
Eris	1AJ3	E25A	-0.1	0.705
Eris	1AJ3	H10A	-0.5	-0.57
Eris	1AJ3	I23A	3.6	-0.39
Eris	1AJ3	I84A	2	2.21
Eris	1AJ3	K26A	0	-3.525
Eris	1AJ3	K47A	-0.4	-0.93
Eris	1AJ3	K47G	0.5	0.53
Eris	1AJ3	K96A	0.4	-0.055
Eris	1AJ3	K96G	1.3	0.69
Eris	1AJ3	L45A	0.2	1.07
Eris	1AJ3	L88A	2.8	1.53
Eris	1AJ3	L98A	3.8	3.02
Eris	1AJ3	N44G	0.4	1.38
Eris	1AJ3	Q86A	0	0.005
Eris	1AJ3	Q86G	1.3	1.055
Eris	1AJ3	T40A	-0.3	-0.625
Eris	1AJ3	V30A	0.2	0.57
Eris	1AJ3	V42A	0.4	0.28
Eris	1AKY	Q48E	0.96	0.695
Eris	1AON	I48W	0.2	4.205
Eris	1APS	I75V	1.41	0.195
Eris	1BNI	I76T	2.64	2.645
Eris	1BNI	K27A	-0.44	-1.27
Eris	1BNI	R59A	-0.64	0.855
Eris	1BTA	K22Q	0.79	0.175
Eris	1BTA	K60E	1.17	0.15
Eris	1BTA	R75L	-0.75	-0.125
Eris	1BVC	H119F	0.68	0.48
Eris	1BVC	H24V	0.52	0.625
Eris	1BVC	H48Q	0.62	1.695
Eris	1C9O	E21A	0.29	-0.41
Eris	1C9O	E50K	0.58	1.435
Eris	1C9O	F38W	-0.24	2.41
Eris	1CEY	A77G	0.31	-0.065
Eris	1CEY	A80G	-0.43	1.325
Eris	1CEY	A88G	-0.04	1.395
Eris	1CEY	A99G	0.48	2.035
Eris	1CEY	D12A	-2.5	-1.045
Eris	1CEY	D57A	-3.3	-0.5
Eris	1CEY	F14N	-2.64	-2.605
Eris	1CSE	V54A	1.58	3.43
Eris	1CUN	A126G	1.65	1.835
Eris	1CUN	A156G	1.45	1.575
Eris	1CUN	A173G	1.95	1.455
Eris	1CUN	A191G	1.35	1.285
Eris	1CUN	A212G	1.45	1.385
Eris	1CUN	F157L	1.85	0.505
Eris	1CUN	I128A	1.65	2.77
Eris	1CUN	I128V	2.85	1.03
Eris	1CUN	K152A	0.15	-1.36
Eris	1CUN	K152G	1.45	0.19
Eris	1CUN	L196A	4.55	2.63
Eris	1CUN	L203A	4.05	3.64
Eris	1CUN	L214A	3.65	3.595
Eris	1CUN	M193A	2.65	2.655
Eris	1CUN	Q115G	1.15	1.17
Eris	1CUN	S201A	-0.15	-0.895
Eris	1CUN	S201G	0.95	1
Eris	1DKT	K11A	-0.62	-0.14
Eris	1DKT	M58L	0.23	1.335
Eris	1DKT	R71A	0.59	2.8
Eris	1DKT	S39A	0.6	1.845
Eris	1DKT	S9A	0.43	1.895
Eris	1DKT	V55A	0.73	1.55
Eris	1E65	A82G	3.11	2.18
Eris	1E65	H117G	2.18	-0.055
Eris	1E65	I20T	2.39	3.58
Eris	1E65	I7S	3.44	3.535
Eris	1E65	L50V	0.36	4.345
Eris	1E65	V31T	1.08	2.405
Eris	1E65	V60G	3.11	3.525
Eris	1E65	V95T	-0.96	1.71
Eris	1EY0	D19F	1.28	5
Eris	1EY0	D21K	-1.1	1.945
Eris	1EY0	D77K	3.28	5
Eris	1EY0	G29V	3.11	-1.475
Eris	1EY0	G55V	1.48	5
Eris	1EY0	G86F	1.99	-0.9
Eris	1EY0	G96F	2.55	1.95
Eris	1EY0	G96V	3.74	-1.475
Eris	1EY0	H124E	-0.46	-1.39
Eris	1EY0	I139L	0.09	0.515
Eris	1EY0	I15M	0.15	0.345
Eris	1EY0	I72L	0.23	1.065
Eris	1EY0	I92M	1.75	-0.125
Eris	1EY0	K24F	0.4	4.795
Eris	1EY0	K63Q	0.89	0.075
Eris	1EY0	K70E	0.3	-0.69
Eris	1EY0	K78Q	0.15	-0.87
Eris	1EY0	K9F	1.03	3.04
Eris	1EY0	L108V	3.81	5
Eris	1EY0	L125I	0.96	1.56
Eris	1EY0	L137V	1.42	2.51
Eris	1EY0	L14V	1.63	0.955
Eris	1EY0	L36V	3.58	5
Eris	1EY0	L37I	1.82	2.995
Eris	1EY0	L7V	1.15	0.37
Eris	1EY0	L89I	1.04	0.885
Eris	1EY0	M65F	1.62	3.16
Eris	1EY0	M65I	1.43	1.075
Eris	1EY0	R105C	2.55	1.255
Eris	1EY0	T13C	1.2	-0.61
Eris	1EY0	T22I	0.61	-0.76
Eris	1EY0	T33C	1.04	-1.155
Eris	1EY0	T41I	-0.86	5
Eris	1EY0	T44C	0.04	-0.39
Eris	1EY0	T82C	0.19	-0.71
Eris	1EY0	T82I	-0.51	-1.185
Eris	1EY0	V104I	-0.27	0.975
Eris	1EY0	V111I	0.74	1.55
Eris	1EY0	V111L	0.88	0.67
Eris	1EY0	V114I	0.15	1.025
Eris	1EY0	V23I	-0.03	-0.305
Eris	1EY0	V23L	0.02	0.23
Eris	1EY0	V39I	-0.11	0.235
Eris	1EY0	V39L	0.9	1.065
Eris	1EY0	V51L	0.1	1.605
Eris	1EY0	V66I	0.76	1.03
Eris	1EY0	V74L	1.12	2.43
Eris	1EY0	Y27C	2.72	2.615
Eris	1EY0	Y54F	0.38	0.915
Eris	1FNA	I34V	0.11	0.155
Eris	1FNA	V50A	2.85	2.275
Eris	1FTG	A84G	1.9	2.465
Eris	1FTG	D126K	-0.81	0.83
Eris	1FTG	D65K	0.1	1.51
Eris	1FTG	D75K	-1.03	-0.885
Eris	1FTG	E72K	-1.41	0.695
Eris	1FTG	I156V	3.16	1.295
Eris	1FTG	L6A	3.11	3.895
Eris	1FTG	N97A	0.58	1.075
Eris	1FTG	Q99A	-1.59	1.63
Eris	1FTG	S110A	0.73	-0.035
Eris	1FTG	V160A	2.07	2.825
Eris	1G4I	F106A	1.23	3.06
Eris	1G4I	F22I	-1.43	1.54
Eris	1G4I	F22Y	-0.83	0.22
Eris	1G4I	H48A	1.93	0.465
Eris	1G4I	H48Q	0.49	0.035
Eris	1HME	G35H	0.33	-0.82
Eris	1HMK	I55V	2.72	-0.51
Eris	1HMK	I89V	0.86	1.075
Eris	1HMK	I95V	1.72	0.33
Eris	1HMK	L110A	0.35	1.655
Eris	1HMK	L12A	2.73	3.565
Eris	1HMK	L96A	1.75	1.835
Eris	1HMK	T29V	-2.26	-1.345
Eris	1HMK	V27A	1.24	2.83
Eris	1HMK	V8A	0.83	1.9
Eris	1HMK	W60A	2.01	0.145
Eris	1HMK	Y103F	2.13	2.535
Eris	1HMS	F16S	3.98	2.805
Eris	1HMS	F4S	3.67	4.14
Eris	1HMS	F57S	2.43	0.98
Eris	1HMS	L66G	3.67	4.945
Eris	1HMS	R106T	2.84	1.98
Eris	1HMS	T40E	2.4	-0.535
Eris	1IET	D60R	-0.14	-1.84
Eris	1IFC	F68A	0.42	1.925
Eris	1IFC	F93A	2.37	4.59
Eris	1IFC	G65A	0.94	0.135
Eris	1IFC	L64G	2.26	3.995
Eris	1IFC	V60C	0.07	0.78
Eris	1IFC	V60N	0.83	2.135
Eris	1IFC	W6Y	0.87	-1.44
Eris	1IGV	Y13F	1.08	2.265
Eris	1IHB	F37H	0.66	-0.695
Eris	1IHB	F82Q	0.37	0.305
Eris	1IMQ	E31L	0.67	-3.43
Eris	1IMQ	E41V	-0.89	3.18
Eris	1IMQ	V19L	1.82	2.805
Eris	1JIW	D10A	0.7	0.795
Eris	1JIW	W15F	2.3	0.915
Eris	1K9Q	L30Y	-0.27	-2.915
Eris	1LNI	D79F	-2.73	-1.355
Eris	1LNI	D79I	-2.85	-0.705
Eris	1LNI	D79K	-2.35	0.46
Eris	1LNI	D79L	-2.65	0.66
Eris	1LNI	D79N	-1.46	-1.55
[truncated: 1,940 more rows]
