# Supplementary material for: A Coarse-Grained Elastic Network Atom Contact Model and Its Use in the Simulation of Protein Dynamics and the Prediction of the Effect of Mutations
Source: PLoS Comput Biol. 2014 Apr 24;10(4):e1003569. doi: 10.1371/journal.pcbi.1003569 (PMC3998880; doi:10.1371/journal.pcbi.1003569)
Supplement: Table S4 — Raw data for the calculation of self-consistency bias and error on the prediction of forward and back mutations. (BZ2) [file pcbi.1003569.s004.bz2 › pcbi.1003569.s004]

## Sheet: Sheet1
Model	A->B	B->A	PDB A	PDB B
D-Mutant	-0.0921378	1.63335	1A1W	1AIZ
D-Mutant	0	0.150771	1BEO	1LRI
D-Mutant	0.0837617	-0.10889	1BSW	1BUD
D-Mutant	-0.711974	0.226156	1CXX	1QLI
D-Mutant	0.762231	1.13916	1DKH	2UYD
D-Mutant	-0.544451	-0.536075	1EHB	1U9U
D-Mutant	1.18942	-1.07215	1EK8	1ISE
D-Mutant	0.0335047	-0.268037	1ENK	2END
D-Mutant	0.184276	-0.100514	1EOF	1T1D
D-Mutant	-0.376927	0.192652	1H2P	1UOT
D-Mutant	0	-1.80925	1I5I	4GCR
D-Mutant	-0.0335047	-0.242909	1LO8	1LO9
D-Mutant	-0.00837617	0.159147	1M8F	1M8G
D-Mutant	1.45745	-1.48258	1O8X	1QK8
D-Mutant	-0.0837617	0.209404	1O9Z	3F6J
D-Mutant	3.35884	-1.21454	1PQ0	3IIG
D-Mutant	0.519322	0.89625	1Q92	2JAW
D-Mutant	-0.226156	-0.184276	1QPU	1QQ3
D-Mutant	-0.0335047	-0.72035	1RXI	2FXI
D-Mutant	0.234533	-0.418808	1T2N	3D2A
D-Mutant	1.28993	-1.32343	1TT8	1XLR
D-Mutant	0.201028	-0.125642	1U3Z	1U42
D-Mutant	-1.0889	1.0889	1UMH	1UMI
D-Mutant	-0.636589	3.13269	1UNR	2UZS
D-Mutant	-0.142395	-0.711974	1V8T	1V8Y
D-Mutant	0.167523	-1.21454	1YS0	2IFV
D-Mutant	0.0586332	2.06054	2ANQ	3DAU
D-Mutant	-0.142395	0.167523	2AU6	2AU7
D-Mutant	-0.28479	0.343423	2C9Q	2C9R
D-Mutant	0.0335047	-0.0167523	2CE6	2CGZ
D-Mutant	-0.125642	0.653341	2CPL	3K0R
D-Mutant	1.32343	-1.04702	2D01	2I9V
D-Mutant	0.343423	-0.309918	2D27	2D28
D-Mutant	0.50257	-0.485818	2DJH	3VJ7
D-Mutant	0.0837617	-0.0335047	2DVP	2E5X
D-Mutant	0.259661	-0.242909	2ESK	2ESQ
D-Mutant	1.2648	-0.32667	2FD2	7FDR
D-Mutant	-0.0418808	-2.73901	2FFN	2YYX
D-Mutant	3.25833	-0.0418808	2FHI	6FIT
D-Mutant	-0.89625	0.728726	2HSH	2IIY
D-Mutant	-0.167523	0.385304	2I8E	2IVY
D-Mutant	-0.594708	0.728726	2O7L	2XTV
D-Mutant	0.251285	-0.32667	2PPN	2PPP
D-Mutant	-0.335047	0.268037	2PY4	3LOJ
D-Mutant	0.226156	0.0335047	2Q1M	2R30
D-Mutant	-0.0921378	0.335047	2RER	2RES
D-Mutant	-3.46773	0.795736	2RN2	3AA5
D-Mutant	-0.82924	-0.0167523	2VM0	3HEP
D-Mutant	1.826	-1.24805	2YXF	3QDA
D-Mutant	-0.209404	3.73577	3BZP	3BZS
D-Mutant	-0.72035	-0.0753855	3C78	3FLL
D-Mutant	-0.184276	0	3CLN	3IF7
D-Mutant	-0.703598	0.251285	3CP1	3CYO
D-Mutant	-0.00837617	-0.427184	3LZT	3OK0
D-Mutant	0.351799	-1.13078	4FIV	6FIV
D-Mutant	-0.309918	0.32667	4RSD	9RAT
D-Mutant	-0.32667	-0.418808	621P	721P
D-Mutant	-0.0921378	0.318294	7RNT	9RNT
ENCoM	-0.54277	0.207452	1A1W	1AIZ
ENCoM	-0.00301748	0.0165962	1BEO	1LRI
ENCoM	0.176523	-0.196891	1BSW	1BUD
ENCoM	2.63162	-2.65991	1CXX	1QLI
ENCoM	-1.87914	1.72751	1DKH	2UYD
ENCoM	0.120699	-0.160681	1EHB	1U9U
ENCoM	-2.2518	1.78107	1EK8	1ISE
ENCoM	-0.304766	-0.147479	1ENK	2END
ENCoM	-0.00150875	0.06299	1EOF	1T1D
ENCoM	-0.0626128	0.202926	1H2P	1UOT
ENCoM	0.528814	-0.782282	1I5I	4GCR
ENCoM	-0.125226	-0.0233855	1LO8	1LO9
ENCoM	1.95156	-1.18738	1M8F	1M8G
ENCoM	0.644987	-0.874316	1O8X	1QK8
ENCoM	-2.29178	-0.446587	1O9Z	3F6J
ENCoM	-3.07104	1.40464	1PQ0	3IIG
ENCoM	-0.263275	-0.137295	1Q92	2JAW
ENCoM	-0.908639	1.18776	1QPU	1QQ3
ENCoM	-0.112401	0.0124471	1RXI	2FXI
ENCoM	0.00905245	-0.355309	1T2N	3D2A
ENCoM	0.261012	-0.254223	1TT8	1XLR
ENCoM	-0.00678933	-0.578979	1U3Z	1U42
ENCoM	-1.29752	0.582374	1UMH	1UMI
ENCoM	0.655171	1.56306	1UNR	2UZS
ENCoM	0.400571	0.19161	1V8T	1V8Y
ENCoM	-0.125226	-0.1554	1YS0	2IFV
ENCoM	0.0973138	-0.0769458	2ANQ	3DAU
ENCoM	-0.566532	1.12854	2AU6	2AU7
ENCoM	0.0169733	-0.091656	2C9Q	2C9R
ENCoM	0.246302	-0.285529	2CE6	2CGZ
ENCoM	-0.026403	0.233855	2CPL	3K0R
ENCoM	-0.913166	0.0878842	2D01	2I9V
ENCoM	-0.169733	0.0709108	2D27	2D28
ENCoM	-0.12598	0.118059	2DJH	3VJ7
ENCoM	-0.00226311	0.0105612	2DVP	2E5X
ENCoM	0	0.0120699	2ESK	2ESQ
ENCoM	0.255732	-0.555594	2FD2	7FDR
ENCoM	-3.64587	3.46256	2FFN	2YYX
ENCoM	0.921464	-0.840369	2FHI	6FIT
ENCoM	-0.0026403	0.0392273	2HSH	2IIY
ENCoM	0.0445079	-0.738906	2I8E	2IVY
ENCoM	0.499393	-0.0573322	2O7L	2XTV
ENCoM	-0.755125	-0.63782	2PPN	2PPP
ENCoM	0.00377185	0.114664	2PY4	3LOJ
ENCoM	0.00339467	-0.00414904	2Q1M	2R30
ENCoM	-2.03454	2.15448	2RER	2RES
ENCoM	2.11375	-0.780019	2RN2	3AA5
ENCoM	-0.698547	0.20368	2VM0	3HEP
ENCoM	-0.695907	1.22019	2YXF	3QDA
ENCoM	0.280626	-0.310801	3BZP	3BZS
ENCoM	0.0512972	0.00678933	3C78	3FLL
ENCoM	-0.067139	0.0316836	3CLN	3IF7
ENCoM	0.116173	-0.0460166	3CP1	3CYO
ENCoM	-0.8415	0.862623	3LZT	3OK0
ENCoM	-0.829053	0.243285	4FIV	6FIV
ENCoM	1.59021	-0.442438	4RSD	9RAT
ENCoM	-0.53334	0.803405	621P	721P
ENCoM	0.21839	-0.466201	7RNT	9RNT
ENCoM_NS	-0.575832	0.133914	1A1W	1AIZ
ENCoM_NS	0.000461773	0.02863	1BEO	1LRI
ENCoM_NS	-0.0406361	0.0258593	1BSW	1BUD
ENCoM_NS	2.55661	-3.08834	1CXX	1QLI
ENCoM_NS	-1.30128	1.19599	1DKH	2UYD
ENCoM_NS	0.233196	-0.268752	1EHB	1U9U
ENCoM_NS	-2.61549	2.19989	1EK8	1ISE
ENCoM_NS	-0.0267829	-0.241046	1ENK	2END
ENCoM_NS	0.053104	-0.453	1EOF	1T1D
ENCoM_NS	-0.118214	0.105746	1H2P	1UOT
ENCoM_NS	0.277064	-0.294612	1I5I	4GCR
ENCoM_NS	-0.0683425	-0.0655719	1LO8	1LO9
ENCoM_NS	2.06044	-1.24956	1M8F	1M8G
ENCoM_NS	0.304771	-0.498716	1O8X	1QK8
ENCoM_NS	-0.86167	-0.345407	1O9Z	3F6J
ENCoM_NS	-2.43724	0.871829	1PQ0	3IIG
ENCoM_NS	0.02863	-0.0877371	1Q92	2JAW
ENCoM_NS	-1.02652	2.67275	1QPU	1QQ3
ENCoM_NS	0.110364	-0.146382	1RXI	2FXI
ENCoM_NS	-0.0036942	-0.235505	1T2N	3D2A
ENCoM_NS	0.21334	-0.259517	1TT8	1XLR
ENCoM_NS	0.265058	-0.689429	1U3Z	1U42
ENCoM_NS	-1.0196	0.461774	1UMH	1UMI
ENCoM_NS	1.49984	0.972034	1UNR	2UZS
ENCoM_NS	0.224422	-0.437762	1V8T	1V8Y
ENCoM_NS	0.210569	-0.108055	1YS0	2IFV
ENCoM_NS	0.175474	-0.154233	2ANQ	3DAU
ENCoM_NS	-0.480245	1.08147	2AU6	2AU7
ENCoM_NS	0.0457156	-0.0484863	2C9Q	2C9R
ENCoM_NS	0.0295535	-0.0480245	2CE6	2CGZ
ENCoM_NS	0.325089	0.301077	2CPL	3K0R
ENCoM_NS	-0.795637	-0.265982	2D01	2I9V
ENCoM_NS	-0.0942019	0.0794251	2D27	2D28
ENCoM_NS	-0.180092	0.236428	2DJH	3VJ7
ENCoM_NS	-0.00923548	0.0193945	2DVP	2E5X
ENCoM_NS	0.00184709	0.00738838	2ESK	2ESQ
ENCoM_NS	0.320933	-0.479783	2FD2	7FDR
ENCoM_NS	-3.73298	3.55612	2FFN	2YYX
ENCoM_NS	0.509798	-0.491328	2FHI	6FIT
ENCoM_NS	0.0706514	-0.0697279	2HSH	2IIY
ENCoM_NS	0.0253976	-0.754077	2I8E	2IVY
ENCoM_NS	0.644636	-0.513493	2O7L	2XTV
ENCoM_NS	-0.412826	-0.557823	2PPN	2PPP
ENCoM_NS	0.00923547	0.0618777	2PY4	3LOJ
ENCoM_NS	0.00277065	-0.00369419	2Q1M	2R30
ENCoM_NS	-2.25992	2.36982	2RER	2RES
ENCoM_NS	1.90528	-0.616006	2RN2	3AA5
ENCoM_NS	-0.433144	0.226269	2VM0	3HEP
ENCoM_NS	-0.58045	0.668187	2YXF	3QDA
ENCoM_NS	0.355104	-0.382811	3BZP	3BZS
ENCoM_NS	0.0840429	-0.0646484	3C78	3FLL
ENCoM_NS	-0.0535658	0.0729603	3CLN	3IF7
ENCoM_NS	0.0692661	-0.00969726	3CP1	3CYO
ENCoM_NS	-1.34053	1.33591	3LZT	3OK0
ENCoM_NS	-0.717597	0.305233	4FIV	6FIV
ENCoM_NS	1.75382	-0.834887	4RSD	9RAT
ENCoM_NS	-0.379578	0.963261	621P	721P
ENCoM_NS	0.162083	-0.173165	7RNT	9RNT
Eris	1.04381	-0.969975	1A1W	1AIZ
Eris	0.908875	0.0101835	1BEO	1LRI
Eris	1.25002	-0.076376	1BSW	1BUD
Eris	-0.0865595	-0.0891054	1CXX	1QLI
Eris	0.203669	0.470985	1DKH	2UYD
Eris	-1.31621	0.124748	1EHB	1U9U
Eris	1.29839	0.478623	1EK8	1ISE
Eris	0.124748	0.552453	1ENK	2END
Eris	0.0789219	-0.244403	1EOF	1T1D
Eris	0.11711	0.333509	1H2P	1UOT
Eris	-1.98832	0.384426	1I5I	4GCR
Eris	-0.544816	0.379334	1LO8	1LO9
Eris	0.0101835	-0.626283	1M8F	1M8G
Eris	0.287683	-0.919058	1O8X	1QK8
Eris	-0.389518	0.267316	1O9Z	3F6J
Eris	1.50206	0.906329	1PQ0	3IIG
Eris	-5.41761	0.435343	1Q92	2JAW
Eris	-3.24853	0.165481	1QPU	1QQ3
Eris	0.437889	1.18383	1RXI	2FXI
Eris	-0.748485	0.483715	1T2N	3D2A
Eris	-0.702659	0.819769	1TT8	1XLR
Eris	0.320779	0.521903	1U3Z	1U42
Eris	-0.0509173	-0.0789219	1UMH	1UMI
Eris	0.697568	0.506628	1UNR	2UZS
Eris	-0.218945	0.64665	1V8T	1V8Y
Eris	2.42112	0.557545	1YS0	2IFV
Eris	0.0458256	0.583004	2ANQ	3DAU
Eris	-0.333509	0.827407	2AU6	2AU7
Eris	-0.369151	0.0127293	2C9Q	2C9R
Eris	-0.883416	0.0229128	2CE6	2CGZ
Eris	0.804494	-0.430252	2CPL	3K0R
Eris	0.814678	-0.183302	2D01	2I9V
Eris	0.239312	-0.0738302	2D27	2D28
Eris	0.346238	-0.58555	2DJH	3VJ7
Eris	0.855411	-0.49899	2DVP	2E5X
Eris	1.11764	-0.386972	2ESK	2ESQ
Eris	0.0254587	-0.16039	2FD2	7FDR
Eris	-1.71846	-2.00869	2FFN	2YYX
Eris	-2.831	0.64665	2FHI	6FIT
Eris	-1.03871	0.674655	2HSH	2IIY
Eris	-0.2775	0.789219	2I8E	2IVY
Eris	-0.0534632	0.134931	2O7L	2XTV
Eris	0.183302	0.85032	2PPN	2PPP
Eris	-0.302958	1.03362	2PY4	3LOJ
Eris	0.0407339	0.0738302	2Q1M	2R30
Eris	1.09981	0.0814678	2RER	2RES
Eris	2.44403	1.71337	2RN2	3AA5
Eris	-0.473531	0.667017	2VM0	3HEP
Eris	-0.68993	0.170573	2YXF	3QDA
Eris	-1.16601	0.679747	3BZP	3BZS
Eris	0.0992888	0.679747	3C78	3FLL
Eris	0.6161	0.0865595	3CLN	3IF7
Eris	0.52954	-0.310596	3CP1	3CYO
Eris	0.49899	0.178211	3LZT	3OK0
Eris	0.325871	0.239312	4FIV	6FIV
Eris	0.343692	0.478623	4RSD	9RAT
Eris	-0.796856	0.11711	621P	721P
Eris	-1.48424	1.55043	7RNT	9RNT
FoldX	0.816328	-0.649048	1A1W	1AIZ
FoldX	0.200737	-0.0334561	1BEO	1LRI
FoldX	0.16728	-0.515224	1BSW	1BUD
FoldX	-0.44162	-1.32486	1CXX	1QLI
FoldX	0.0802946	-1.08398	1DKH	2UYD
FoldX	0.622283	-0.582136	1EHB	1U9U
FoldX	1.37839	0.32787	1EK8	1ISE
FoldX	0.883241	0.635666	1ENK	2END
FoldX	-0.0468385	0.120442	1EOF	1T1D
FoldX	0.187354	-0.0869858	1H2P	1UOT
FoldX	-0.194045	0.501841	1I5I	4GCR
FoldX	-0.267649	0.113751	1LO8	1LO9
FoldX	0.354634	0.635666	1M8F	1M8G
FoldX	1.12412	0.501841	1O8X	1QK8
FoldX	-0.113751	0.508532	1O9Z	3F6J
FoldX	2.97759	3.30546	1PQ0	3IIG
FoldX	-1.62597	2.02744	1Q92	2JAW
FoldX	0.133824	-0.44162	1QPU	1QQ3
FoldX	1.04383	-0.060221	1RXI	2FXI
FoldX	-0.22081	0.147207	1T2N	3D2A
FoldX	-1.11743	1.11074	1TT8	1XLR
FoldX	-0.976918	0.0200737	1U3Z	1U42
FoldX	0.0200737	0.153898	1UMH	1UMI
FoldX	0.455003	-0.294414	1UNR	2UZS
FoldX	-0.709269	2.19472	1V8T	1V8Y
FoldX	4.82437	1.09067	1YS0	2IFV
FoldX	-0.160589	0.240884	2ANQ	3DAU
FoldX	-0.187354	0.628974	2AU6	2AU7
FoldX	-0.588827	0.54868	2C9Q	2C9R
FoldX	0.0334561	0.0200737	2CE6	2CGZ
FoldX	-0.0802946	0.0401473	2CPL	3K0R
FoldX	0.475076	-0.147207	2D01	2I9V
FoldX	0.254266	-0.301105	2D27	2D28
FoldX	1.50552	-0.642357	2DJH	3VJ7
FoldX	-0.0401473	0.0200737	2DVP	2E5X
FoldX	0.950153	-0.829711	2ESK	2ESQ
FoldX	0.173972	0.227501	2FD2	7FDR
FoldX	1.79994	-1.35163	2FFN	2YYX
FoldX	-0.227501	0.950153	2FHI	6FIT
FoldX	-0.44162	0.0669122	2HSH	2IIY
FoldX	-0.120442	0.49515	2I8E	2IVY
FoldX	0.588827	0.930079	2O7L	2XTV
FoldX	0.796255	1.53229	2PPN	2PPP
FoldX	0.093677	-0.0669122	2PY4	3LOJ
FoldX	0.287722	0.120442	2Q1M	2R30
FoldX	2.68318	-0.153898	2RER	2RES
FoldX	1.17096	2.64972	2RN2	3AA5
FoldX	0.287722	1.21111	2VM0	3HEP
FoldX	0.0669122	-0.0669122	2YXF	3QDA
FoldX	0.434929	-0.113751	3BZP	3BZS
FoldX	-0.642357	0.923388	3C78	3FLL
FoldX	1.21111	-2.06759	3CLN	3IF7
FoldX	-0.120442	0.381399	3CP1	3CYO
FoldX	0.394782	-0.140516	3LZT	3OK0
FoldX	-0.294414	0.702578	4FIV	6FIV
FoldX	0.782872	0.247575	4RSD	9RAT
FoldX	-0.107059	-0.0133824	621P	721P
FoldX	-0.615592	0.488459	7RNT	9RNT
I-Mutant	1.53688	0.45691	1A1W	1AIZ
I-Mutant	0.228455	-0.228455	1BEO	1LRI
I-Mutant	0.758054	0.799592	1BSW	1BUD
I-Mutant	0.789207	1.46419	1CXX	1QLI
I-Mutant	0.14538	0.404988	1DKH	2UYD
I-Mutant	0.726902	0.477678	1EHB	1U9U
I-Mutant	1.75495	1.22535	1EK8	1ISE
I-Mutant	0.436141	0.384219	1ENK	2END
I-Mutant	0.550368	0.425757	1EOF	1T1D
I-Mutant	0.0934588	0.290761	1H2P	1UOT
I-Mutant	1.66149	1.7861	1I5I	4GCR
I-Mutant	0.955356	0.571137	1LO8	1LO9
I-Mutant	1.07997	1.00728	1M8F	1M8G
I-Mutant	1.01766	1.29804	1O8X	1QK8
I-Mutant	1.22535	0.851513	1O9Z	3F6J
I-Mutant	1.56803	0.508831	1PQ0	3IIG
I-Mutant	1.49534	1.6511	1Q92	2JAW
I-Mutant	0.415372	0.166149	1QPU	1QQ3
I-Mutant	0.841129	0.768439	1RXI	2FXI
I-Mutant	0.913819	0.695749	1T2N	3D2A
I-Mutant	1.13189	1.59918	1TT8	1XLR
I-Mutant	0.0207686	0.373835	1U3Z	1U42
I-Mutant	1.01766	0.913819	1UMH	1UMI
I-Mutant	0.934588	0.45691	1UNR	2UZS
I-Mutant	0.571137	0.89305	1V8T	1V8Y
I-Mutant	1.73418	1.42265	1YS0	2IFV
I-Mutant	0.488062	0.0519215	2ANQ	3DAU
I-Mutant	1.46419	0.778823	2AU6	2AU7
I-Mutant	0.0311529	1.48496	2C9Q	2C9R
I-Mutant	0.415372	0.758054	2CE6	2CGZ
I-Mutant	0.695749	0.571137	2CPL	3K0R
I-Mutant	1.01766	0.124612	2D01	2I9V
I-Mutant	0.841129	1.02805	2D27	2D28
I-Mutant	1.11112	0.436141	2DJH	3VJ7
I-Mutant	0.0830745	0.0207686	2DVP	2E5X
I-Mutant	1.16304	1.44342	2ESK	2ESQ
I-Mutant	1.30842	1.41227	2FD2	7FDR
I-Mutant	1.83802	1.00728	2FFN	2YYX
I-Mutant	1.7861	0.913819	2FHI	6FIT
I-Mutant	0.436141	0.269992	2HSH	2IIY
I-Mutant	0.228455	0.830745	2I8E	2IVY
I-Mutant	0.0415372	0.301145	2O7L	2XTV
I-Mutant	0.539984	1.17343	2PPN	2PPP
I-Mutant	0.259608	0.74767	2PY4	3LOJ
I-Mutant	0.0726902	0.394604	2Q1M	2R30
I-Mutant	1.6511	1.04882	2RER	2RES
I-Mutant	0.581521	2.57531	2RN2	3AA5
I-Mutant	-0.550368	1.84841	2VM0	3HEP
I-Mutant	1.38111	2.03532	2YXF	3QDA
I-Mutant	1.48496	1.37073	3BZP	3BZS
I-Mutant	0.539984	0.695749	3C78	3FLL
I-Mutant	0.944972	0.633443	3CLN	3IF7
I-Mutant	0.425757	0.384219	3CP1	3CYO
I-Mutant	0.477678	0.778823	3LZT	3OK0
I-Mutant	0.14538	1.79649	4FIV	6FIV
I-Mutant	1.10074	1.04882	4RSD	9RAT
I-Mutant	-0.280376	1.06958	621P	721P
I-Mutant	0.467294	-0.0519215	7RNT	9RNT
PoPMusic	0.757689	0.384181	1A1W	1AIZ
PoPMusic	-0.0106717	0.0106717	1BEO	1LRI
PoPMusic	0.352166	-0.160075	1BSW	1BUD
PoPMusic	0.533584	0.800376	1CXX	1QLI
PoPMusic	1.2806	0.0640301	1DKH	2UYD
PoPMusic	1.0565	0.544256	1EHB	1U9U
PoPMusic	2.07031	0.565599	1EK8	1ISE
PoPMusic	0.437539	1.2806	1ENK	2END
PoPMusic	-0.480226	0.608286	1EOF	1T1D
PoPMusic	0.106717	-0.0533584	1H2P	1UOT
PoPMusic	-0.341494	2.16635	1I5I	4GCR
PoPMusic	0.800376	0.160075	1LO8	1LO9
PoPMusic	0.682988	0.693659	1M8F	1M8G
PoPMusic	0.298807	1.38732	1O8X	1QK8
PoPMusic	0.405524	0.0213434	1O9Z	3F6J
PoPMusic	3.03076	-0.149404	1PQ0	3IIG
PoPMusic	0.768361	1.09918	1Q92	2JAW
PoPMusic	0.234777	1.22724	1QPU	1QQ3
PoPMusic	0.672316	1.08851	1RXI	2FXI
PoPMusic	0.160075	-0.12806	1T2N	3D2A
PoPMusic	0.298807	1.30195	1TT8	1XLR
PoPMusic	0.160075	-0.458882	1U3Z	1U42
PoPMusic	1.09918	0.533584	1UMH	1UMI
PoPMusic	0.25612	0.160075	1UNR	2UZS
PoPMusic	0.213434	1.30195	1V8T	1V8Y
PoPMusic	3.18016	-0.597614	1YS0	2IFV
PoPMusic	-0.330822	0.160075	2ANQ	3DAU
PoPMusic	1.2059	0.512241	2AU6	2AU7
PoPMusic	0.330822	0.234777	2C9Q	2C9R
PoPMusic	0.0747018	-0.0533584	2CE6	2CGZ
PoPMusic	0.661644	-0.032015	2CPL	3K0R
PoPMusic	0.928436	-0.0106717	2D01	2I9V
PoPMusic	-0.138732	-0.0533584	2D27	2D28
PoPMusic	0.661644	0.789705	2DJH	3VJ7
PoPMusic	0.0213434	-0.245449	2DVP	2E5X
PoPMusic	1.08851	-0.32015	2ESK	2ESQ
PoPMusic	0.202762	1.43001	2FD2	7FDR
PoPMusic	3.40427	0.373509	2FFN	2YYX
PoPMusic	-0.0426867	1.96359	2FHI	6FIT
PoPMusic	0.747018	-0.0747018	2HSH	2IIY
PoPMusic	-0.032015	0.448211	2I8E	2IVY
PoPMusic	0.832391	1.12053	2O7L	2XTV
PoPMusic	0.480226	1.10986	2PPN	2PPP
PoPMusic	0.0853735	0.224105	2PY4	3LOJ
PoPMusic	0.394852	-0.32015	2Q1M	2R30
PoPMusic	2.12366	1.02448	2RER	2RES
PoPMusic	0.181419	3.04143	2RN2	3AA5
PoPMusic	0.117389	1.16321	2VM0	3HEP
PoPMusic	1.71814	0.864406	2YXF	3QDA
PoPMusic	2.30508	0.0213434	3BZP	3BZS
PoPMusic	-0.202762	2.01695	3C78	3FLL
PoPMusic	0.757689	0.693659	3CLN	3IF7
PoPMusic	0.25612	-0.0960451	3CP1	3CYO
PoPMusic	0.352166	1.7715	3LZT	3OK0
PoPMusic	-0.170747	1.49404	4FIV	6FIV
PoPMusic	0.522912	1.10986	4RSD	9RAT
PoPMusic	-0.0853735	-0.032015	621P	721P
PoPMusic	0.0426867	0.0853735	7RNT	9RNT
Random	-0.509206	1.40075	1A1W	1AIZ
Random	-1.13968	0.0565284	1BEO	1LRI
Random	1.06747	0.643183	1BSW	1BUD
Random	-0.591713	0.976931	1CXX	1QLI
Random	-0.225361	-0.607632	1DKH	2UYD
Random	-0.21581	3.66303	1EHB	1U9U
Random	-0.356761	1.11249	1EK8	1ISE
Random	-1.48824	-0.806934	1ENK	2END
Random	-0.078807	-0.0964724	1EOF	1T1D
Random	-0.458429	-0.190509	1H2P	1UOT
Random	1.28894	-0.970673	1I5I	4GCR
Random	0.585482	-0.461735	1LO8	1LO9
Random	1.28971	0.707755	1M8F	1M8G
Random	-0.107553	-0.0350747	1O8X	1QK8
Random	-2.62935	2.2314	1O9Z	3F6J
Random	0.474482	-0.545479	1PQ0	3IIG
Random	1.48059	-1.29721	1Q92	2JAW
Random	1.14901	-0.388754	1QPU	1QQ3
Random	1.04582	-0.794054	1RXI	2FXI
Random	-1.29064	0.606898	1T2N	3D2A
Random	-1.30676	0.353214	1TT8	1XLR
Random	-0.432184	-1.77	1U3Z	1U42
Random	-0.465693	-1.25175	1UMH	1UMI
Random	0.268257	0.630301	1UNR	2UZS
Random	1.06165	-0.117117	1V8T	1V8Y
Random	0.279487	1.12334	1YS0	2IFV
Random	0.550659	-1.29861	2ANQ	3DAU
Random	0.335446	0.663335	2AU6	2AU7
Random	-0.316421	-0.190805	2C9Q	2C9R
Random	0.311969	-1.19311	2CE6	2CGZ
Random	0.666183	0.01429	2CPL	3K0R
Random	1.29954	-0.538634	2D01	2I9V
Random	1.03825	0.357471	2D27	2D28
Random	-0.418864	-0.822697	2DJH	3VJ7
Random	-2.05026	-0.561267	2DVP	2E5X
Random	0.125174	0.612844	2ESK	2ESQ
Random	-0.701887	-0.490649	2FD2	7FDR
Random	-2.44598	0.370625	2FFN	2YYX
Random	0.653005	-0.897633	2FHI	6FIT
Random	0.705356	0.0728019	2HSH	2IIY
Random	-0.620064	-0.91785	2I8E	2IVY
Random	-0.0436278	0.368797	2O7L	2XTV
Random	-0.744509	0.477626	2PPN	2PPP
Random	0.115595	-1.15297	2PY4	3LOJ
Random	0.0818662	1.1642	2Q1M	2R30
Random	0.35688	0.940471	2RER	2RES
Random	0.287842	-0.0797791	2RN2	3AA5
Random	-2.30008	1.3314	2VM0	3HEP
Random	-0.731306	0.876157	2YXF	3QDA
Random	-1.55604	0.202608	3BZP	3BZS
Random	-0.434904	-1.18198	3C78	3FLL
Random	0.149033	2.20064	3CLN	3IF7
Random	-0.901287	0.450484	3CP1	3CYO
Random	-1.17758	-1.03087	3LZT	3OK0
Random	1.02827	-1.58029	4FIV	6FIV
Random	-0.0843817	0.932056	4RSD	9RAT
Random	-0.1238	0.565448	621P	721P
Random	-0.700944	-0.605597	7RNT	9RNT
Rosetta	0.78727	-1.10304	1A1W	1AIZ
Rosetta	0.142747	-0.121119	1BEO	1LRI
Rosetta	0.220609	-0.549359	1BSW	1BUD
Rosetta	0.38931	-0.194655	1CXX	1QLI
Rosetta	1.44477	0.419589	1DKH	2UYD
Rosetta	-0.341727	-0.121119	1EHB	1U9U
Rosetta	0.501777	1.17658	1EK8	1ISE
Rosetta	-0.38931	0.999228	1ENK	2END
Rosetta	-0.181678	0.103816	1EOF	1T1D
Rosetta	0.147072	0.722385	1H2P	1UOT
Rosetta	0.402286	-0.289819	1I5I	4GCR
Rosetta	-0.761316	0.648849	1LO8	1LO9
Rosetta	-0.025954	0.0908389	1M8F	1M8G
Rosetta	1.70431	0.224934	1O8X	1QK8
Rosetta	0.514754	-0.0562336	1O9Z	3F6J
Rosetta	3.78928	0.484474	1PQ0	3IIG
Rosetta	-0.510428	0.497451	1Q92	2JAW
Rosetta	-0.22926	-1.37556	1QPU	1QQ3
Rosetta	1.69998	-1.53561	1RXI	2FXI
Rosetta	-0.242237	0.341727	1T2N	3D2A
Rosetta	-1.24579	1.03383	1TT8	1XLR
Rosetta	-0.938668	1.17225	1U3Z	1U42
Rosetta	-0.666152	0.462846	1UMH	1UMI
Rosetta	0.112467	0.168701	1UNR	2UZS
Rosetta	-0.605593	1.41449	1V8T	1V8Y
Rosetta	0.0562336	2.19744	1YS0	2IFV
Rosetta	-0.45852	0.540708	2ANQ	3DAU
Rosetta	-0.81755	0.32875	2AU6	2AU7
Rosetta	-0.454194	2.16283	2C9Q	2C9R
Rosetta	-0.627221	-0.0821876	2CE6	2CGZ
Rosetta	0.0994902	0.125444	2CPL	3K0R
Rosetta	1.21551	-0.45852	2D01	2I9V
Rosetta	0.289819	-0.380658	2D27	2D28
Rosetta	0.493125	-0.700757	2DJH	3VJ7
Rosetta	-0.263865	0.276842	2DVP	2E5X
Rosetta	0.843504	-0.341727	2ESK	2ESQ
Rosetta	1.37123	-1.11169	2FD2	7FDR
Rosetta	2.444	-3.00201	2FFN	2YYX
Rosetta	-2.64298	2.18013	2FHI	6FIT
Rosetta	0.968948	-0.605593	2HSH	2IIY
Rosetta	0.432566	0.307122	2I8E	2IVY
Rosetta	0.32875	0.0821876	2O7L	2XTV
Rosetta	-0.147072	1.43179	2PPN	2PPP
Rosetta	0.726711	-0.661826	2PY4	3LOJ
Rosetta	0.380658	-0.298471	2Q1M	2R30
Rosetta	-0.380658	1.45775	2RER	2RES
Rosetta	-1.77785	2.75977	2RN2	3AA5
Rosetta	0.553685	0.631547	2VM0	3HEP
Rosetta	1.99846	-1.02951	2YXF	3QDA
Rosetta	-0.363356	0.666152	3BZP	3BZS
Rosetta	-0.631547	0.925692	3C78	3FLL
Rosetta	-0.45852	0.631547	3CLN	3IF7
Rosetta	-0.289819	-0.19898	3CP1	3CYO
Rosetta	0.025954	0.320099	3LZT	3OK0
Rosetta	0.0475823	-0.683454	4FIV	6FIV
Rosetta	0.298471	-0.0821876	4RSD	9RAT
Rosetta	0.545033	-0.315773	621P	721P
Rosetta	-0.0908389	-0.791163	7RNT	9RNT
