# Supplementary material for: A Coarse-Grained Elastic Network Atom Contact Model and Its Use in the Simulation of Protein Dynamics and the Prediction of the Effect of Mutations
Source: PLoS Comput Biol. 2014 Apr 24;10(4):e1003569. doi: 10.1371/journal.pcbi.1003569 (PMC3998880; doi:10.1371/journal.pcbi.1003569)
Supplement: Table S5 — Raw ΔB data and experimental S2 NMR order parameter for the G121V DHFR mutant. (BZ2) [file pcbi.1003569.s005.bz2]

Archive with 1 entries (1 files):
- pcbi.1003569.s005
