# Supplementary material for: A Coarse-Grained Elastic Network Atom Contact Model and Its Use in the Simulation of Protein Dynamics and the Prediction of the Effect of Mutations
Source: PLoS Comput Biol. 2014 Apr 24;10(4):e1003569. doi: 10.1371/journal.pcbi.1003569 (PMC3998880; doi:10.1371/journal.pcbi.1003569)
Supplement: Table S5 — Raw ΔB data and experimental S2 NMR order parameter for the G121V DHFR mutant. (BZ2) [file pcbi.1003569.s005.bz2 › pcbi.1003569.s005]

## Sheet: Sheet1
Residue	DeltaB	S	error_S
2	6839.24	-0.01	0.04
3	4459.64	-0.03	0.02
4	5622.34	0	0.02
5	17598.6	-0.03	0.02
6	11779.5	0	0.02
7	7104.41	-0.02	0.05
8	7877.09	-0.01	0.03
9	3227.44	0.02	0.04
10	-116.158	0.01	0.03
11	21470.9	0.05	0.02
12	11497.6	-0.04	0.03
13	85560.4	-0.02	0.02
15	270189	0.05	0.03
16	194607	0.01	0.03
17	226271	0.08	0.04
18	205792	0.05	0.03
19	233723	0.03	0.03
20	106265	0.02	0.02
22	33044.3	0.02	0.04
23	30580.5	-0.01	0.02
24	15024.8	-0.04	0.02
26	11543.3	0	0.02
27	20989.3	-0.05	0.02
28	34771.2	-0.02	0.03
29	19544	0.01	0.02
30	7004.45	-0.02	0.02
31	9835.28	-0.02	0.03
32	7341.22	-0.02	0.02
33	5474.81	0.01	0.02
34	6712.81	0	0.02
35	4245.53	0	0.03
36	2161.11	-0.01	0.02
37	1398	-0.01	0.02
38	2077.56	-0.01	0.04
40	1616.13	-0.01	0.02
41	2105.89	-0.02	0.02
43	4553.17	0.01	0.02
44	10589.2	0	0.02
46	21871	0.01	0.03
47	21940.5	-0.02	0.02
48	36760	-0.01	0.03
49	47009.6	0.01	0.02
50	41391.2	0.02	0.02
51	48866.8	0.02	0.02
52	37366.5	-0.02	0.01
54	16099.4	-0.03	0.02
58	4111.71	0.02	0.02
59	4754.21	0	0.02
60	3955.66	-0.05	0.02
61	4885.19	-0.01	0.02
63	3834.23	-0.03	0.05
65	10141	-0.09	0.02
67	17313.7	0	0.03
68	28446.3	0.06	0.05
69	30669	0.01	0.04
70	32323.7	-0.02	0.02
71	28670.8	-0.02	0.02
72	17336.9	-0.01	0.02
73	10435.9	-0.01	0.02
75	3118.42	0	0.02
76	2060.76	-0.02	0.02
77	357.038	0.01	0.02
78	574.818	0.01	0.02
79	1404.38	-0.01	0.02
80	2000.83	-0.01	0.02
81	1893.15	0.02	0.02
82	2298.2	-0.01	0.02
83	3931.82	-0.01	0.02
84	4112.02	-0.02	0.02
85	3502.84	0	0.02
86	5693.41	0.02	0.02
87	6061.77	-0.02	0.02
88	4404.19	-0.04	0.02
90	3316.38	-0.01	0.02
91	2527.17	-0.03	0.02
92	4303.41	-0.02	0.02
93	4906.08	-0.02	0.01
94	4054.64	-0.01	0.02
95	5489.74	-0.02	0.03
96	13350.2	0.03	0.02
97	16152.9	0.01	0.03
99	6175.76	-0.03	0.02
100	6953.21	-0.02	0.02
101	7168.23	-0.02	0.02
102	8641.32	-0.02	0.02
103	5848.28	-0.02	0.02
104	3210.44	0.02	0.02
108	18594	-0.03	0.02
109	14191.1	-0.02	0.03
110	9166.31	-0.01	0.02
111	2147.15	-0.04	0.02
112	2377.15	0.01	0.02
114	-1095.15	-0.02	0.02
115	3820.95	0.06	0.03
116	-2958.81	0.03	0.02
117	1109.87	0.03	0.03
118	30035.3	-0.01	0.01
119	174014	0.03	0.03
120	612732	0.1	0.02
121	1.0335e+06	0.18	0.03
122	1.29227e+06	0.11	0.03
123	332535	-0.01	0.02
124	31517.1	-0.02	0.02
127	23619.1	0.02	0.02
129	26226.2	0.02	0.02
131	93255.8	-0.07	0.03
133	79666.1	-0.01	0.07
134	95578.4	0.01	0.02
135	36447.6	0.02	0.02
136	39433.1	-0.05	0.02
137	12102.9	-0.02	0.02
138	4326.83	-0.03	0.02
139	2659.88	-0.03	0.02
140	964.012	-0.02	0.01
141	-98.4933	0	0.02
142	342.742	0	0
144	4275.32	-0.02	0.02
146	14596.7	-0.02	0.02
147	9721.28	0.01	0.03
148	14276.9	0	0.02
149	7436.15	-0.01	0.02
150	1629.36	0.02	0.02
151	1057.66	-0.02	0.02
152	867.367	-0.01	0.01
153	1944.12	-0.02	0.03
154	4441.57	0	0.02
155	15665	0.01	0.02
156	36970.9	-0.01	0.03
157	103479	-0.03	0.01
158	280970	-0.06	0.03
159	210835	-0.06	0.03
